# Supplementary material for: Isopropyl ent-15α-bromo-16-oxo­beyeran-19-oate
Source: Acta Crystallogr Sect E Struct Rep Online. 2010 Jan 23;66(Pt 2):o431. doi: 10.1107/S1600536810002138 (PMC2979827; doi:10.1107/S1600536810002138)
Supplement: Supplementary file 1 [file e-66-0o431-sup1.cif]

##############################################################################
###                                                                        ###
###        Electronic paper (Acta Crystallographica Section E)             ###
###                                                                        ###
##############################################################################
#                                                                            #
# This CIF contains the data in a paper accepted for publication in Acta     #
# Crystallographica Section E. It conforms to the requirements of Notes      #
# for Authors for Section E, and has been peer reviewed under the auspices   #
# of the IUCr Commission on Journals.                                        #
#                                                                            #
# Full details of the Crystallographic Information File format               #
# are given in the paper "The Crystallographic Information File (CIF):       #
# a New Standard Archive File for Crystallography" by S. R. Hall, F. H.      #
# Allen and I. D. Brown [Acta Cryst. (1991), A47, 655-685].                  #
#                                                                            #
# The current version of the core CIF dictionary is obtainable from          #
# ftp://ftp.iucr.org/pub/cif_core.dic. The current version number is 2.4.    #
#                                                                            #
# Software is freely available for graphical display of the structure(s) in  #
# this CIF.  For information consult the CIF home page http://www.iucr.org/  #
# cif/home.html                                                              #
#                                                                            #
# This file may be used for bona fide research purposes within the           #
# scientific community so long as proper attribution is given to the journal # 
# article from which it was obtained.                                        #
#                                                                            #
##############################################################################
                                             
data_I
_audit_creation_method     SHELXL-97
_chemical_name_systematic
;
Isopropyl <i>ent</i>-15\a-bromo-16-oxobeyeran-19-oate
;
_chemical_name_common     ?
_chemical_formula_moiety     'C23 H35 Br O3'
_chemical_formula_sum     'C23 H35 Br O3'
_chemical_formula_iupac     'C23 H35 Br O3'
_chemical_formula_weight     439.42
_chemical_melting_point     ?
_chemical_melting_point_gt     396
_chemical_melting_point_lt     397
_symmetry_cell_setting     Orthorhombic
_symmetry_space_group_name_H-M     'P 21 21 21'
_symmetry_space_group_name_hall     'P 2ac 2ab'
loop_
    _symmetry_equiv_pos_as_xyz
    'x, y, z'
    '-x+1/2, -y, z+1/2'
    '-x, y+1/2, -z+1/2'
    'x+1/2, -y+1/2, -z'
_cell_length_a     11.203(3)
_cell_length_b     11.800(3)
_cell_length_c     16.988(5)
_cell_angle_alpha     90.00
_cell_angle_beta     90.00
_cell_angle_gamma     90.00
_cell_volume     2245.8(11)
_cell_formula_units_Z     4
_cell_measurement_reflns_used     2087
_cell_measurement_theta_min     2.178
_cell_measurement_theta_max     17.637
_cell_measurement_temperature     298(2)
_exptl_crystal_description     Block
_exptl_crystal_colour     colourless
_exptl_crystal_size_max     0.50
_exptl_crystal_size_mid     0.45
_exptl_crystal_size_min     0.41
_exptl_crystal_density_diffrn     1.300
_exptl_crystal_density_meas     ?
_exptl_crystal_density_method     'not measured'
_exptl_crystal_F_000     928
_exptl_absorpt_coefficient_mu     1.849
_exptl_absorpt_correction_type     multi-scan
_exptl_absorpt_process_details     '(SADABS; Bruker, 1999)'
_exptl_absorpt_correction_T_min     0.4582
_exptl_absorpt_correction_T_max     0.5177
_exptl_special_details
;
;
_diffrn_ambient_temperature     298(2)
_diffrn_radiation_type     MoK\a
_diffrn_radiation_wavelength     0.71073
_diffrn_radiation_source     'fine-focus sealed tube'
_diffrn_radiation_monochromator     graphite
_diffrn_measurement_device_type     'Bruker SMART CCD area-detector'
_diffrn_measurement_method     'phi and omega scans'
_diffrn_detector_area_resol_mean     ?
_diffrn_reflns_number     11796
_diffrn_reflns_av_R_equivalents     0.0930
_diffrn_reflns_av_sigmaI/netI     0.1114
_diffrn_reflns_theta_min     2.10
_diffrn_reflns_theta_max     25.01
_diffrn_reflns_theta_full     25.01
_diffrn_measured_fraction_theta_max     1.000
_diffrn_measured_fraction_theta_full     1.000
_diffrn_reflns_limit_h_min     -13
_diffrn_reflns_limit_h_max     12
_diffrn_reflns_limit_k_min     -9
_diffrn_reflns_limit_k_max     14
_diffrn_reflns_limit_l_min     -20
_diffrn_reflns_limit_l_max     19
_diffrn_standards_number     ?
_diffrn_standards_interval_count     ?
_diffrn_standards_interval_time     ?
_diffrn_standards_decay_%     ?
_refine_special_details
;
Refinement of <i>F</i>^2^ against ALL reflections. The weighted <i>R</i>-factor
<i>wR</i> and goodness of fit <i>S</i> are based on <i>F</i>^2^, conventional
<i>R</i>-factors <i>R</i> are based on <i>F</i>, with <i>F</i> set to zero for
negative <i>F</i>^2^. The threshold expression of <i>F</i>^2^ >
\s(<i>F</i>^2^) is used only for calculating <i>R</i>-factors(gt) <i>etc</i>.
and is not relevant to the choice of reflections for refinement.
<i>R</i>-factors based on <i>F</i>^2^ are statistically about twice as large
as those based on <i>F</i>, and <i>R</i>- factors based on ALL data will be
even larger.
;
_reflns_number_total     3944
_reflns_number_gt     2383
_reflns_threshold_expression     I>2sigma(I)
_refine_ls_structure_factor_coef     Fsqd
_refine_ls_matrix_type     full
_refine_ls_R_factor_all     0.1039
_refine_ls_R_factor_gt     0.0466
_refine_ls_wR_factor_gt     0.0899
_refine_ls_wR_factor_ref     0.1084
_refine_ls_goodness_of_fit_ref     0.955
_refine_ls_restrained_S_all     0.955
_refine_ls_number_reflns     3944
_refine_ls_number_parameters     245
_refine_ls_number_restraints     0
_refine_ls_hydrogen_treatment     constr
_refine_ls_weighting_scheme     calc
_refine_ls_weighting_details
         'calc w=1/[\s^2^(Fo^2^)+(0.0375P)^2^+0.0000P] where P=(Fo^2^+2Fc^2^)/3'
_atom_sites_solution_hydrogens     geom
_atom_sites_solution_primary     direct
_atom_sites_solution_secondary     difmap
_refine_ls_shift/su_max     0.000
_refine_ls_shift/su_mean     0.000
_refine_diff_density_max     0.395
_refine_diff_density_min     -0.258
_refine_ls_extinction_method     'SHELXL97 (Sheldrick, 2008)'
_refine_ls_extinction_coef     0.0190(12)
_refine_ls_extinction_expression
                                  'Fc^*^=kFc[1+0.001xFc^2^\l^3^/sin(2\q)]^-1/4^'
_refine_ls_abs_structure_details     'Flack (1983), 1687 Friedel pairs'
_refine_ls_abs_structure_Flack     -0.024(13)
loop_
    _atom_type_symbol
    _atom_type_description
    _atom_type_scat_dispersion_real
    _atom_type_scat_dispersion_imag
    _atom_type_scat_source
    'C' 'C' 0.0033 0.0016
                         'International Tables Vol C Tables 4.2.6.8 and 6.1.1.4'
    'H' 'H' 0.0000 0.0000
                         'International Tables Vol C Tables 4.2.6.8 and 6.1.1.4'
    'Br' 'Br' -0.2901 2.4595
                         'International Tables Vol C Tables 4.2.6.8 and 6.1.1.4'
    'O' 'O' 0.0106 0.0060
                         'International Tables Vol C Tables 4.2.6.8 and 6.1.1.4'
_computing_data_collection     'SMART (Bruker, 1999)'
_computing_cell_refinement     'SAINT (Bruker, 1999)'
_computing_data_reduction     'SAINT (Bruker, 1999)'
_computing_structure_solution     'SHELXS97 (Sheldrick, 2008)'
_computing_structure_refinement     'SHELXL97 (Sheldrick, 2008)'
_computing_molecular_graphics     'SHELXTL (Sheldrick, 2008)'
_computing_publication_material
                      'SHELXTL (Sheldrick, 2008) and <i>PLATON</i> (Spek, 2009)'
loop_
    _atom_site_type_symbol
    _atom_site_label
    _atom_site_fract_x
    _atom_site_fract_y
    _atom_site_fract_z
    _atom_site_U_iso_or_equiv
    _atom_site_adp_type
    _atom_site_calc_flag
    _atom_site_refinement_flags
    _atom_site_occupancy
    _atom_site_disorder_assembly
    _atom_site_disorder_group
    Br Br1 0.68536(6) 0.37853(5) 0.23962(3) 0.0740(3) Uani d . 1 . .
    O O1 0.8434(3) 0.8337(3) 0.2930(2) 0.0733(12) Uani d . 1 . .
    O O2 0.9186(4) 0.9167(3) 0.3975(2) 0.0694(12) Uani d . 1 . .
    O O3 0.7310(4) 0.2287(3) 0.3988(3) 0.0794(13) Uani d . 1 . .
    C C1 0.7080(4) 0.8666(4) 0.3967(2) 0.0385(12) Uani d . 1 . .
    C C2 0.7046(5) 0.9117(4) 0.4811(3) 0.0498(14) Uani d . 1 . .
    H H2A 0.7466 0.9836 0.4828 0.060 Uiso calc R 1 . .
    H H2B 0.6221 0.9260 0.4954 0.060 Uiso calc R 1 . .
    C C3 0.7588(5) 0.8336(4) 0.5414(3) 0.0541(15) Uani d . 1 . .
    H H3A 0.7474 0.8655 0.5935 0.065 Uiso calc R 1 . .
    H H3B 0.8439 0.8273 0.5320 0.065 Uiso calc R 1 . .
    C C4 0.7018(5) 0.7149(4) 0.5382(2) 0.0459(13) Uani d . 1 . .
    H H4A 0.7434 0.6656 0.5748 0.055 Uiso calc R 1 . .
    H H4B 0.6194 0.7203 0.5553 0.055 Uiso calc R 1 . .
    C C5 0.7051(4) 0.6609(3) 0.4559(2) 0.0323(11) Uani d . 1 . .
    C C6 0.6208(4) 0.5550(3) 0.4581(3) 0.0320(11) Uani d . 1 . .
    H H6 0.5446 0.5848 0.4774 0.038 Uiso calc R 1 . .
    C C7 0.6560(5) 0.4652(4) 0.5190(3) 0.0475(14) Uani d . 1 . .
    H H7A 0.7369 0.4404 0.5083 0.057 Uiso calc R 1 . .
    H H7B 0.6552 0.4995 0.5709 0.057 Uiso calc R 1 . .
    C C8 0.5740(5) 0.3617(4) 0.5195(3) 0.0526(14) Uani d . 1 . .
    H H8A 0.5003 0.3811 0.5464 0.063 Uiso calc R 1 . .
    H H8B 0.6121 0.3012 0.5489 0.063 Uiso calc R 1 . .
    C C9 0.5444(5) 0.3191(4) 0.4363(3) 0.0486(14) Uani d . 1 . .
    C C10 0.6638(5) 0.3074(4) 0.3954(3) 0.0487(14) Uani d . 1 . .
    C C11 0.6880(5) 0.4191(4) 0.3513(2) 0.0381(12) Uani d . 1 . .
    H H11 0.7664 0.4493 0.3659 0.046 Uiso calc R 1 . .
    C C12 0.5894(4) 0.5006(3) 0.3769(2) 0.0307(11) Uani d . 1 . .
    C C13 0.5508(4) 0.5921(4) 0.3191(3) 0.0375(12) Uani d . 1 . .
    H H13A 0.5434 0.5588 0.2671 0.045 Uiso calc R 1 . .
    H H13B 0.4728 0.6201 0.3344 0.045 Uiso calc R 1 . .
    C C14 0.6371(4) 0.6909(4) 0.3149(2) 0.0354(12) Uani d . 1 . .
    H H14A 0.6073 0.7466 0.2778 0.042 Uiso calc R 1 . .
    H H14B 0.7139 0.6643 0.2961 0.042 Uiso calc R 1 . .
    C C15 0.6524(4) 0.7460(3) 0.3957(2) 0.0318(11) Uani d . 1 . .
    H H15 0.5704 0.7580 0.4140 0.038 Uiso calc R 1 . .
    C C16 0.4857(4) 0.4155(4) 0.3910(3) 0.0433(14) Uani d . 1 . .
    H H16A 0.4223 0.4500 0.4216 0.052 Uiso calc R 1 . .
    H H16B 0.4530 0.3888 0.3415 0.052 Uiso calc R 1 . .
    C C17 0.8350(5) 0.8739(4) 0.3649(3) 0.0427(12) Uani d . 1 . .
    C C18 0.6337(5) 0.9479(4) 0.3449(3) 0.0606(17) Uani d . 1 . .
    H H18A 0.5518 0.9463 0.3616 0.091 Uiso calc R 1 . .
    H H18B 0.6386 0.9243 0.2909 0.091 Uiso calc R 1 . .
    H H18C 0.6643 1.0235 0.3499 0.091 Uiso calc R 1 . .
    C C19 0.8353(4) 0.6305(4) 0.4370(3) 0.0418(12) Uani d . 1 . .
    H H19A 0.8396 0.5977 0.3854 0.063 Uiso calc R 1 . .
    H H19B 0.8642 0.5770 0.4751 0.063 Uiso calc R 1 . .
    H H19C 0.8834 0.6977 0.4388 0.063 Uiso calc R 1 . .
    C C20 0.4736(5) 0.2087(4) 0.4388(4) 0.0731(19) Uani d . 1 . .
    H H20A 0.3994 0.2211 0.4657 0.110 Uiso calc R 1 . .
    H H20B 0.5189 0.1520 0.4662 0.110 Uiso calc R 1 . .
    H H20C 0.4580 0.1835 0.3861 0.110 Uiso calc R 1 . .
    C C21 0.9562(6) 0.8432(6) 0.2497(4) 0.088(2) Uani d . 1 . .
    H H21 1.0143 0.8872 0.2801 0.105 Uiso calc R 1 . .
    C C22 1.0009(6) 0.7247(7) 0.2372(5) 0.110(3) Uani d . 1 . .
    H H22A 1.0197 0.6911 0.2872 0.166 Uiso calc R 1 . .
    H H22B 1.0712 0.7265 0.2050 0.166 Uiso calc R 1 . .
    H H22C 0.9403 0.6806 0.2116 0.166 Uiso calc R 1 . .
    C C23 0.9293(9) 0.9009(7) 0.1744(4) 0.131(3) Uani d . 1 . .
    H H23A 0.9020 0.9766 0.1848 0.197 Uiso calc R 1 . .
    H H23B 0.8682 0.8598 0.1469 0.197 Uiso calc R 1 . .
    H H23C 1.0001 0.9039 0.1426 0.197 Uiso calc R 1 . .
loop_
    _atom_site_aniso_label
    _atom_site_aniso_U_11
    _atom_site_aniso_U_22
    _atom_site_aniso_U_33
    _atom_site_aniso_U_12
    _atom_site_aniso_U_13
    _atom_site_aniso_U_23
    Br1 0.0767(4) 0.0953(5) 0.0501(4) 0.0172(4) 0.0068(3) -0.0263(3)
    O1 0.068(3) 0.097(3) 0.055(2) -0.043(2) 0.011(2) -0.0233(19)
    O2 0.047(3) 0.091(3) 0.070(3) -0.024(2) -0.014(2) -0.016(2)
    O3 0.080(3) 0.040(2) 0.118(4) 0.021(2) 0.023(3) 0.001(2)
    C1 0.038(3) 0.035(3) 0.043(3) -0.001(2) -0.009(2) -0.006(2)
    C2 0.049(4) 0.041(3) 0.059(3) -0.005(2) -0.006(3) -0.017(2)
    C3 0.062(4) 0.062(4) 0.038(3) -0.010(3) -0.004(3) -0.020(3)
    C4 0.052(4) 0.050(3) 0.036(3) -0.004(3) -0.005(3) -0.004(2)
    C5 0.028(3) 0.038(3) 0.031(2) 0.006(2) -0.005(2) -0.0012(19)
    C6 0.028(3) 0.033(3) 0.035(3) 0.009(2) 0.004(2) 0.002(2)
    C7 0.063(4) 0.044(3) 0.035(3) 0.011(3) 0.005(3) 0.003(2)
    C8 0.067(4) 0.040(3) 0.051(3) 0.001(3) 0.013(3) 0.010(3)
    C9 0.053(4) 0.033(3) 0.060(4) -0.012(3) 0.017(3) -0.004(3)
    C10 0.057(4) 0.033(3) 0.056(3) 0.008(3) 0.007(3) -0.007(3)
    C11 0.037(3) 0.043(3) 0.034(3) -0.002(2) 0.004(3) -0.006(2)
    C12 0.028(3) 0.027(3) 0.038(3) -0.001(2) 0.004(2) -0.002(2)
    C13 0.036(3) 0.041(3) 0.036(3) -0.004(2) -0.006(2) -0.004(2)
    C14 0.037(3) 0.036(3) 0.033(3) 0.000(2) -0.007(2) 0.004(2)
    C15 0.024(3) 0.033(3) 0.037(3) -0.002(2) -0.008(2) -0.007(2)
    C16 0.033(3) 0.038(3) 0.058(3) -0.006(2) 0.011(2) -0.007(3)
    C17 0.053(4) 0.033(3) 0.042(3) -0.011(3) -0.010(3) 0.000(2)
    C18 0.063(4) 0.040(3) 0.079(4) 0.004(3) -0.030(3) 0.007(3)
    C19 0.027(3) 0.046(3) 0.051(3) -0.001(3) -0.007(2) 0.006(2)
    C20 0.081(5) 0.043(4) 0.095(5) -0.014(3) 0.025(4) 0.004(3)
    C21 0.072(4) 0.121(6) 0.070(5) -0.053(4) 0.033(4) -0.027(5)
    C22 0.078(5) 0.155(8) 0.097(6) -0.012(5) 0.032(4) 0.005(6)
    C23 0.186(10) 0.113(7) 0.094(6) -0.046(6) 0.064(6) 0.004(5)
_geom_special_details
;
All e.s.d.'s (except the e.s.d. in the dihedral angle between two l.s. planes)
are estimated using the full covariance matrix. The cell e.s.d.'s are taken
into account individually in the estimation of e.s.d.'s in distances, angles
and torsion angles; correlations between e.s.d.'s in cell parameters are only
used when they are defined by crystal symmetry. An approximate (isotropic)
treatment of cell e.s.d.'s is used for estimating e.s.d.'s involving l.s.
planes.
;
loop_
    _geom_bond_atom_site_label_1
    _geom_bond_atom_site_label_2
    _geom_bond_site_symmetry_2
    _geom_bond_distance
    _geom_bond_publ_flag
    Br1 C11 . 1.957(4) ?
    O1 C17 . 1.314(5) ?
    O1 C21 . 1.467(6) ?
    O2 C17 . 1.199(5) ?
    O3 C10 . 1.197(6) ?
    C1 C17 . 1.524(6) ?
    C1 C2 . 1.529(6) ?
    C1 C18 . 1.546(6) ?
    C1 C15 . 1.554(6) ?
    C2 C3 . 1.506(7) ?
    C2 H2A . 0.9700 ?
    C2 H2B . 0.9700 ?
    C3 C4 . 1.541(6) ?
    C3 H3A . 0.9700 ?
    C3 H3B . 0.9700 ?
    C4 C5 . 1.536(6) ?
    C4 H4A . 0.9700 ?
    C4 H4B . 0.9700 ?
    C5 C19 . 1.536(6) ?
    C5 C15 . 1.551(6) ?
    C5 C6 . 1.567(6) ?
    C6 C7 . 1.532(6) ?
    C6 C12 . 1.562(6) ?
    C6 H6 . 0.9800 ?
    C7 C8 . 1.528(6) ?
    C7 H7A . 0.9700 ?
    C7 H7B . 0.9700 ?
    C8 C9 . 1.537(7) ?
    C8 H8A . 0.9700 ?
    C8 H8B . 0.9700 ?
    C9 C10 . 1.514(7) ?
    C9 C16 . 1.523(7) ?
    C9 C20 . 1.526(7) ?
    C10 C11 . 1.539(6) ?
    C11 C12 . 1.528(6) ?
    C11 H11 . 0.9800 ?
    C12 C13 . 1.522(6) ?
    C12 C16 . 1.554(6) ?
    C13 C14 . 1.515(6) ?
    C13 H13A . 0.9700 ?
    C13 H13B . 0.9700 ?
    C14 C15 . 1.528(6) ?
    C14 H14A . 0.9700 ?
    C14 H14B . 0.9700 ?
    C15 H15 . 0.9800 ?
    C16 H16A . 0.9700 ?
    C16 H16B . 0.9700 ?
    C18 H18A . 0.9600 ?
    C18 H18B . 0.9600 ?
    C18 H18C . 0.9600 ?
    C19 H19A . 0.9600 ?
    C19 H19B . 0.9600 ?
    C19 H19C . 0.9600 ?
    C20 H20A . 0.9600 ?
    C20 H20B . 0.9600 ?
    C20 H20C . 0.9600 ?
    C21 C23 . 1.481(10) ?
    C21 C22 . 1.500(9) ?
    C21 H21 . 0.9800 ?
    C22 H22A . 0.9600 ?
    C22 H22B . 0.9600 ?
    C22 H22C . 0.9600 ?
    C23 H23A . 0.9600 ?
    C23 H23B . 0.9600 ?
    C23 H23C . 0.9600 ?
loop_
    _geom_angle_atom_site_label_1
    _geom_angle_atom_site_label_2
    _geom_angle_atom_site_label_3
    _geom_angle_site_symmetry_1
    _geom_angle_site_symmetry_3
    _geom_angle
    _geom_angle_publ_flag
    C17 O1 C21 . . 120.0(4) ?
    C17 C1 C2 . . 109.6(4) ?
    C17 C1 C18 . . 105.4(4) ?
    C2 C1 C18 . . 107.7(4) ?
    C17 C1 C15 . . 115.0(4) ?
    C2 C1 C15 . . 108.6(4) ?
    C18 C1 C15 . . 110.2(4) ?
    C3 C2 C1 . . 114.5(4) ?
    C3 C2 H2A . . 108.6 ?
    C1 C2 H2A . . 108.6 ?
    C3 C2 H2B . . 108.6 ?
    C1 C2 H2B . . 108.6 ?
    H2A C2 H2B . . 107.6 ?
    C2 C3 C4 . . 111.4(4) ?
    C2 C3 H3A . . 109.3 ?
    C4 C3 H3A . . 109.3 ?
    C2 C3 H3B . . 109.3 ?
    C4 C3 H3B . . 109.3 ?
    H3A C3 H3B . . 108.0 ?
    C5 C4 C3 . . 113.6(4) ?
    C5 C4 H4A . . 108.8 ?
    C3 C4 H4A . . 108.8 ?
    C5 C4 H4B . . 108.8 ?
    C3 C4 H4B . . 108.8 ?
    H4A C4 H4B . . 107.7 ?
    C4 C5 C19 . . 108.0(4) ?
    C4 C5 C15 . . 108.8(3) ?
    C19 C5 C15 . . 112.0(4) ?
    C4 C5 C6 . . 107.2(4) ?
    C19 C5 C6 . . 113.0(3) ?
    C15 C5 C6 . . 107.6(3) ?
    C7 C6 C12 . . 111.7(3) ?
    C7 C6 C5 . . 114.4(4) ?
    C12 C6 C5 . . 116.3(3) ?
    C7 C6 H6 . . 104.3 ?
    C12 C6 H6 . . 104.3 ?
    C5 C6 H6 . . 104.3 ?
    C8 C7 C6 . . 113.7(4) ?
    C8 C7 H7A . . 108.8 ?
    C6 C7 H7A . . 108.8 ?
    C8 C7 H7B . . 108.8 ?
    C6 C7 H7B . . 108.8 ?
    H7A C7 H7B . . 107.7 ?
    C7 C8 C9 . . 112.7(4) ?
    C7 C8 H8A . . 109.1 ?
    C9 C8 H8A . . 109.1 ?
    C7 C8 H8B . . 109.1 ?
    C9 C8 H8B . . 109.1 ?
    H8A C8 H8B . . 107.8 ?
    C10 C9 C16 . . 102.5(4) ?
    C10 C9 C20 . . 113.2(4) ?
    C16 C9 C20 . . 115.3(5) ?
    C10 C9 C8 . . 105.2(4) ?
    C16 C9 C8 . . 108.3(4) ?
    C20 C9 C8 . . 111.5(5) ?
    O3 C10 C9 . . 127.2(5) ?
    O3 C10 C11 . . 125.2(5) ?
    C9 C10 C11 . . 107.6(4) ?
    C12 C11 C10 . . 105.9(4) ?
    C12 C11 Br1 . . 114.7(3) ?
    C10 C11 Br1 . . 105.1(3) ?
    C12 C11 H11 . . 110.3 ?
    C10 C11 H11 . . 110.3 ?
    Br1 C11 H11 . . 110.3 ?
    C13 C12 C11 . . 117.9(4) ?
    C13 C12 C16 . . 110.2(4) ?
    C11 C12 C16 . . 100.2(3) ?
    C13 C12 C6 . . 110.0(3) ?
    C11 C12 C6 . . 110.3(4) ?
    C16 C12 C6 . . 107.3(4) ?
    C14 C13 C12 . . 113.3(4) ?
    C14 C13 H13A . . 108.9 ?
    C12 C13 H13A . . 108.9 ?
    C14 C13 H13B . . 108.9 ?
    C12 C13 H13B . . 108.9 ?
    H13A C13 H13B . . 107.7 ?
    C13 C14 C15 . . 110.9(4) ?
    C13 C14 H14A . . 109.4 ?
    C15 C14 H14A . . 109.4 ?
    C13 C14 H14B . . 109.4 ?
    C15 C14 H14B . . 109.4 ?
    H14A C14 H14B . . 108.0 ?
    C14 C15 C5 . . 111.1(3) ?
    C14 C15 C1 . . 116.4(4) ?
    C5 C15 C1 . . 115.7(3) ?
    C14 C15 H15 . . 103.9 ?
    C5 C15 H15 . . 103.9 ?
    C1 C15 H15 . . 103.9 ?
    C9 C16 C12 . . 103.8(4) ?
    C9 C16 H16A . . 111.0 ?
    C12 C16 H16A . . 111.0 ?
    C9 C16 H16B . . 111.0 ?
    C12 C16 H16B . . 111.0 ?
    H16A C16 H16B . . 109.0 ?
    O2 C17 O1 . . 121.7(5) ?
    O2 C17 C1 . . 126.1(4) ?
    O1 C17 C1 . . 112.1(4) ?
    C1 C18 H18A . . 109.5 ?
    C1 C18 H18B . . 109.5 ?
    H18A C18 H18B . . 109.5 ?
    C1 C18 H18C . . 109.5 ?
    H18A C18 H18C . . 109.5 ?
    H18B C18 H18C . . 109.5 ?
    C5 C19 H19A . . 109.5 ?
    C5 C19 H19B . . 109.5 ?
    H19A C19 H19B . . 109.5 ?
    C5 C19 H19C . . 109.5 ?
    H19A C19 H19C . . 109.5 ?
    H19B C19 H19C . . 109.5 ?
    C9 C20 H20A . . 109.5 ?
    C9 C20 H20B . . 109.5 ?
    H20A C20 H20B . . 109.5 ?
    C9 C20 H20C . . 109.5 ?
    H20A C20 H20C . . 109.5 ?
    H20B C20 H20C . . 109.5 ?
    O1 C21 C23 . . 107.0(6) ?
    O1 C21 C22 . . 106.7(5) ?
    C23 C21 C22 . . 112.0(6) ?
    O1 C21 H21 . . 110.3 ?
    C23 C21 H21 . . 110.3 ?
    C22 C21 H21 . . 110.3 ?
    C21 C22 H22A . . 109.5 ?
    C21 C22 H22B . . 109.5 ?
    H22A C22 H22B . . 109.5 ?
    C21 C22 H22C . . 109.5 ?
    H22A C22 H22C . . 109.5 ?
    H22B C22 H22C . . 109.5 ?
    C21 C23 H23A . . 109.5 ?
    C21 C23 H23B . . 109.5 ?
    H23A C23 H23B . . 109.5 ?
    C21 C23 H23C . . 109.5 ?
    H23A C23 H23C . . 109.5 ?
    H23B C23 H23C . . 109.5 ?
data_global
_journal_date_recd_electronic     2010-01-02
_journal_date_accepted     2010-01-18
_journal_name_full     'Acta Crystallographica, Section E'
_journal_year     2010
_journal_volume     66
_journal_issue      2
_journal_page_first     o431
_journal_page_last     o431
_journal_paper_category     QO
_journal_coeditor_code     FJ2269
_publ_contact_author_name     'Junqing Chen'
_publ_contact_author_address
; School of chemistry and chemical engineering
Institute of Pharmaceutical Engineering
Southeast University
Nanjing 210096
People's Republic of China
;
_publ_contact_author_email     'junq.chen@yahoo.com.cn'
_publ_contact_author_fax     '86-25-83272349 '
_publ_contact_author_phone     '86-25-83272349 '
_publ_section_title
;
Isopropyl <i>ent</i>-15\a-bromo-16-oxobeyeran-19-oate
;
loop_
    _publ_author_name
    _publ_author_footnote
    _publ_author_address
    'Chen, Junqing' .
;
School of Chemistry and Chemical Engineering
Institute of Pharmaceutical Engineering
Southeast University
Nanjing 210096
People's Republic of China
;
