# Supplementary material for: Isopropyl ent-15α-bromo-16-oxo­beyeran-19-oate
Source: Acta Crystallogr Sect E Struct Rep Online. 2010 Jan 23;66(Pt 2):o431. doi: 10.1107/S1600536810002138 (PMC2979827; doi:10.1107/S1600536810002138)
Supplement: Supplementary file 2 [file e-66-0o431-Isup2.hkl]

# 
# h,k,l, Fc-squared, Fo-squared, sigma(Fo-squared) and status flag 
# 
data_I
_shelx_title ' 051217f in P2(1)2(1)2(1)' 
_shelx_refln_list_code          4 
_shelx_F_calc_maximum      204.01 
_exptl_crystal_F_000       928.00 
_reflns_d_resolution_high  0.8406 
 
loop_ 
 _symmetry_equiv_pos_as_xyz 
 'x, y, z' 
 '-x+1/2, -y, z+1/2' 
 '-x, y+1/2, -z+1/2' 
 'x+1/2, -y+1/2, -z' 
 
_cell_length_a    11.2031 
_cell_length_b    11.8002 
_cell_length_c    16.9880 
_cell_angle_alpha  90.000 
_cell_angle_beta   90.000 
_cell_angle_gamma  90.000 
 
_shelx_F_squared_multiplier     1.000 
 
loop_ 
 _refln_index_h 
 _refln_index_k 
 _refln_index_l 
 _refln_F_squared_calc 
 _refln_F_squared_meas 
 _refln_F_squared_sigma 
 _refln_observed_status 
   2   0   0     9818.25     9135.49    482.12 o 
   4   0   0      432.92      418.96     47.23 o 
   6   0   0     6097.18     6120.21    472.89 o 
   8   0   0     2673.02     2850.63    238.57 o 
  10   0   0       47.85       91.97     65.85 o 
  12   0   0        5.81       91.58     84.08 o 
   1   1   0     8611.82     8825.96    320.34 o 
   2   1   0     7799.91     7991.03    256.43 o 
   3   1   0      102.64      123.20     10.78 o 
   4   1   0     2788.75     2694.78    102.39 o 
   5   1   0     1679.23     1710.34     68.19 o 
   6   1   0      629.81      598.57     32.58 o 
   7   1   0     1652.34     1619.10     78.62 o 
   8   1   0      225.89      219.93     42.90 o 
   9   1   0      491.04      524.18     60.27 o 
  10   1   0     1046.55     1046.74    134.08 o 
  11   1   0        3.53       11.69    105.14 o 
  12   1   0       30.04       30.95     59.35 o 
  13   1   0        5.77      -64.10     64.10 o 
   0   2   0     3382.51     3456.73    239.16 o 
   1   2   0      271.51      267.45     11.31 o 
   2   2   0      489.26      474.64     18.39 o 
   3   2   0    10356.75    10843.34    348.53 o 
   4   2   0     1861.71     1938.26     66.10 o 
   5   2   0     7833.24     7892.77    291.75 o 
   6   2   0      475.92      516.61     30.90 o 
   7   2   0       33.55       36.40     19.69 o 
   8   2   0       65.89       47.61     25.87 o 
   9   2   0      144.07      193.67     33.19 o 
  10   2   0      219.78      227.84     85.73 o 
  11   2   0      644.06      825.83     85.74 o 
  12   2   0        1.33       16.03     68.36 o 
  13   2   0       34.50       70.56     61.31 o 
   1   3   0     2700.18     2737.48     89.43 o 
   2   3   0     9399.69    10149.67    326.11 o 
   3   3   0        5.40       20.88      8.56 o 
   4   3   0     4137.62     4276.24    140.72 o 
   5   3   0      716.30      719.89     31.06 o 
   6   3   0      350.63      354.70     26.84 o 
   7   3   0     1683.11     1888.59     79.68 o 
   8   3   0       74.33       96.74     26.16 o 
   9   3   0      222.30      245.32     33.45 o 
  10   3   0     1243.59     1350.69    105.78 o 
  11   3   0       16.40       16.18     52.20 o 
  12   3   0       42.09       62.07     63.10 o 
  13   3   0        2.58       32.78     65.21 o 
   0   4   0    22577.60    22873.57   1548.82 o 
   1   4   0      179.55      207.93     12.96 o 
   2   4   0     2859.80     2895.24     95.75 o 
   3   4   0     3898.30     4472.54    146.48 o 
   4   4   0      176.71      243.72     17.22 o 
   5   4   0     3164.36     3371.88    113.88 o 
   6   4   0     2153.65     2200.78     78.05 o 
   7   4   0       44.23       63.36     23.51 o 
   8   4   0     3295.30     3286.38    131.61 o 
   9   4   0      163.29      199.34     33.04 o 
  10   4   0      114.58      108.23     41.41 o 
  11   4   0       12.22      -21.70     53.92 o 
  12   4   0        1.31       -2.56     58.27 o 
   1   5   0      174.91      153.89     11.49 o 
   2   5   0     8519.79     9024.92    290.95 o 
   3   5   0     2937.69     3242.29    108.39 o 
   4   5   0      320.00      317.31     20.50 o 
   5   5   0      191.12      199.46     19.39 o 
   6   5   0       11.77       -0.76     16.32 o 
   7   5   0      339.20      341.40     27.21 o 
   8   5   0     1182.55     1170.51     59.87 o 
   9   5   0       58.77       79.62     31.57 o 
  10   5   0      122.52      215.94     38.93 o 
  11   5   0        1.48      -43.40     44.98 o 
  12   5   0        1.13      -31.96     58.64 o 
   0   6   0      527.85      554.09     56.84 o 
   1   6   0      602.28      606.48     36.08 o 
   2   6   0       31.19       35.14     11.31 o 
   3   6   0     3462.04     3470.02    116.73 o 
   4   6   0      114.00      146.59     17.54 o 
   5   6   0     1749.96     1638.86     61.20 o 
   6   6   0        0.41       -5.74     22.13 o 
   7   6   0      301.46      278.74     32.75 o 
   8   6   0        3.95        0.42     27.75 o 
   9   6   0       69.76       11.25     32.83 o 
  10   6   0       63.16       60.53     42.13 o 
  11   6   0       62.74       57.12     48.93 o 
  12   6   0        9.64       17.11     50.87 o 
   1   7   0      272.44      276.39     24.84 o 
   2   7   0      457.81      431.97     24.50 o 
   3   7   0       14.52        8.68     14.05 o 
   4   7   0      898.27      936.74     41.33 o 
   5   7   0        6.72        2.11     17.96 o 
   6   7   0       74.22       58.41     21.77 o 
   7   7   0        3.47       36.52     28.75 o 
   8   7   0      250.46      198.10     49.62 o 
   9   7   0      237.57      254.95     39.08 o 
  10   7   0       42.76      102.29     53.44 o 
  11   7   0        1.09      -13.63     60.07 o 
   0   8   0      591.18      624.78     74.92 o 
   1   8   0      115.23       76.11     32.59 o 
   2   8   0     1043.77      967.93     54.27 o 
   3   8   0       74.34       39.18     25.06 o 
   4   8   0       11.74       18.38     25.44 o 
   5   8   0      322.72      358.89     36.90 o 
   6   8   0      124.88      122.82     32.44 o 
   7   8   0        1.56      -69.80     69.80 o 
   8   8   0      688.45      838.54     83.08 o 
   9   8   0       86.54       44.97     54.17 o 
  10   8   0       27.57      -28.90     55.48 o 
   1   9   0      298.52      285.69     34.43 o 
   2   9   0      213.98      283.93     33.85 o 
   3   9   0       18.03       13.48     38.15 o 
   4   9   0       55.63      104.07     31.08 o 
   5   9   0       70.86       60.59     32.42 o 
   6   9   0       32.63       46.66     38.12 o 
   7   9   0      112.25      157.35     51.75 o 
   8   9   0      155.78      167.97     55.40 o 
   9   9   0       38.75      109.48     95.24 o 
  10   9   0        6.27       -6.99     58.42 o 
   0  10   0       43.27       11.87     50.31 o 
   1  10   0       53.27       63.41     29.91 o 
   2  10   0      124.41      104.20     32.18 o 
   3  10   0      433.45      446.53     44.67 o 
   4  10   0      109.53      116.79     37.15 o 
   5  10   0        3.16      -10.58     34.76 o 
   6  10   0        1.05      -14.86     45.29 o 
   7  10   0        1.21       -7.45     51.82 o 
   8  10   0       77.58       46.80     53.68 o 
   9  10   0       10.02      -44.15     60.38 o 
   1  11   0        4.09      -31.76     31.76 o 
   2  11   0      318.21      275.71     42.52 o 
   3  11   0        0.39       42.00     37.02 o 
   4  11   0      356.13      312.41     45.91 o 
   5  11   0       64.85        1.56     38.50 o 
   6  11   0        3.39       95.02     52.31 o 
   7  11   0        8.72        2.55     58.37 o 
   8  11   0        7.72      -44.14     61.25 o 
   0  12   0       32.76       96.18     77.60 o 
   1  12   0        0.92      -14.77     45.91 o 
   2  12   0       91.37      149.33     43.52 o 
   3  12   0       39.04        9.07     39.55 o 
   4  12   0       75.47       68.43     42.48 o 
   5  12   0       60.26      -33.52     50.88 o 
   6  12   0      123.80      115.76     60.74 o 
   1  13   0       84.66       89.91     47.21 o 
   2  13   0       11.66      -28.64     41.01 o 
   3  13   0       14.23      -43.42     43.42 o 
   4  13   0       18.28       98.05     62.12 o 
   5  13   0        1.46      -40.82     82.08 o 
   0  14   0        8.10      106.41     91.08 o 
   1   0   1     4180.49     4056.52    319.37 o 
   2   0   1    15932.50    16528.45    711.94 o 
   3   0   1    18686.05    18868.17    811.92 o 
   4   0   1     1596.15     1745.85     81.48 o 
   5   0   1     6212.54     6483.10    351.86 o 
   6   0   1      380.41      544.63     46.95 o 
   7   0   1      505.07      543.98     51.16 o 
   8   0   1      337.93      418.77     77.59 o 
   9   0   1       40.07       11.68     55.48 o 
  10   0   1       97.15       70.90     46.12 o 
  11   0   1       63.55       76.98     71.24 o 
  12   0   1       15.27       47.27     56.23 o 
  13   0   1      122.04      130.21     65.17 o 
 -13   1   1       53.13       73.00     63.95 o 
 -12   1   1       97.59       96.83     90.75 o 
 -11   1   1       42.29      -28.94     47.21 o 
 -10   1   1      547.74      592.08     66.16 o 
  -9   1   1      699.35      852.09     57.14 o 
  -8   1   1       34.42      -13.95     23.90 o 
  -7   1   1      402.05      408.22     44.28 o 
  -6   1   1     1634.82     1676.61    103.43 o 
  -5   1   1      326.81      355.42     36.33 o 
  -4   1   1     2360.63     2255.04    112.85 o 
  -3   1   1     8997.43     9266.00    414.33 o 
  -2   1   1    26497.27    24922.33   1188.60 o 
  -1   1   1     6223.27     5956.62    709.28 o 
   0   1   1     3505.47     3677.15    176.83 o 
   1   1   1     8223.11     9560.06    477.60 o 
   2   1   1    24632.39    25938.52    935.03 o 
   3   1   1     9147.69    10452.47    373.99 o 
   4   1   1     3142.87     3235.06    114.27 o 
   5   1   1      504.23      555.53     28.06 o 
   6   1   1     1735.75     1806.73     73.24 o 
   7   1   1      355.89      394.07     28.27 o 
   8   1   1       31.14       17.25     22.63 o 
   9   1   1      725.07      688.55    101.87 o 
  10   1   1      533.03      651.55     72.11 o 
  11   1   1       49.38      -29.60     55.08 o 
  12   1   1       78.64      108.11     60.92 o 
  13   1   1       53.78       18.23     62.23 o 
 -13   2   1       18.26       90.22     66.85 o 
 -12   2   1       47.28       74.46     62.61 o 
 -11   2   1       77.48       92.23     55.05 o 
 -10   2   1      271.14      266.23     55.34 o 
  -9   2   1       59.78       36.56     31.17 o 
  -8   2   1     2360.91     2214.67    143.84 o 
  -7   2   1        1.58      -10.98     18.35 o 
  -6   2   1     3608.43     3753.76    146.91 o 
  -5   2   1      379.41      414.38     25.26 o 
  -4   2   1      513.49      510.26     22.13 o 
  -3   2   1      490.83      485.36     20.28 o 
  -2   2   1     6185.09     6096.23    197.10 o 
  -1   2   1     3096.39     3354.96    121.13 o 
   0   2   1    41620.07    36648.51   1550.68 o 
   1   2   1     3179.44     3494.63    112.87 o 
   2   2   1     6402.72     6482.44    208.16 o 
   3   2   1      472.04      487.63     24.56 o 
   4   2   1      529.58      538.65     23.03 o 
   5   2   1      401.78      428.89     25.82 o 
   6   2   1     3937.97     4313.39    160.63 o 
   7   2   1        5.31       -1.81     18.54 o 
   8   2   1     2397.42     2458.80    100.21 o 
   9   2   1       51.98       51.93     41.30 o 
  10   2   1      266.18      278.85     56.42 o 
  11   2   1       76.73       85.86     54.78 o 
  12   2   1       42.45       52.30     60.30 o 
  13   2   1       17.02        9.62     62.06 o 
 -13   3   1        8.53      -28.71     64.47 o 
 -12   3   1       12.71       27.56     64.30 o 
 -11   3   1       62.33       62.00     55.28 o 
 -10   3   1       94.24      115.93     70.32 o 
  -9   3   1      349.44      412.48     40.84 o 
  -8   3   1     1071.01     1031.98     52.89 o 
  -7   3   1      747.80      761.50     42.65 o 
  -6   3   1      443.58      439.09     29.83 o 
  -5   3   1     1893.45     1996.02     69.83 o 
  -4   3   1     3725.56     3791.58    125.54 o 
  -3   3   1     3069.94     3148.93    104.22 o 
  -2   3   1     9738.51     9632.23    313.02 o 
  -1   3   1      909.45      902.51     33.83 o 
   0   3   1     4092.69     4177.83    171.06 o 
   1   3   1      639.49      614.01     30.42 o 
   2   3   1     9942.07    10246.87    324.82 o 
   3   3   1     2961.60     3171.42    105.01 o 
   4   3   1     3713.01     3904.58    128.91 o 
   5   3   1     1987.58     2064.28     71.28 o 
   6   3   1      576.26      620.91     34.58 o 
   7   3   1      826.10      834.45     43.93 o 
   8   3   1     1050.14     1060.74     54.67 o 
   9   3   1      300.01      383.38     37.09 o 
  10   3   1       92.60       59.45     40.92 o 
  11   3   1       75.20       93.61     53.55 o 
  12   3   1       28.88      -56.88     56.88 o 
  13   3   1       10.14        0.66     64.84 o 
 -12   4   1       10.82      -30.01     56.23 o 
 -11   4   1      153.94      172.78     62.85 o 
 -10   4   1      240.84      196.15     64.02 o 
  -9   4   1      350.17      334.00     36.40 o 
  -8   4   1      213.74      206.82     29.62 o 
  -7   4   1      237.27      239.96     37.58 o 
  -6   4   1      439.58      446.82     25.90 o 
  -5   4   1     5028.15     4997.89    167.90 o 
  -4   4   1      669.14      662.37     29.02 o 
  -3   4   1     3529.82     3486.90    127.44 o 
  -2   4   1     1747.74     1810.93     62.74 o 
  -1   4   1      933.39      914.08     35.31 o 
   0   4   1     2420.46     2789.01    213.23 o 
   1   4   1      603.75      661.95     33.49 o 
   2   4   1     1846.80     1931.24     64.34 o 
   3   4   1     2572.40     2639.53    111.45 o 
   4   4   1      701.99      710.13     29.50 o 
   5   4   1     5343.87     5582.48    180.03 o 
   6   4   1      429.71      424.42     26.01 o 
   7   4   1      219.18      246.79     27.73 o 
   8   4   1      237.01      242.19     31.18 o 
   9   4   1      246.52      256.12     35.92 o 
  10   4   1      249.21      165.14     42.66 o 
  11   4   1      137.86      142.50     47.83 o 
  12   4   1        7.00       -6.87     57.94 o 
 -12   5   1       44.61       33.04     66.82 o 
 -11   5   1        1.84      -11.40     56.04 o 
 -10   5   1      257.49      307.88     40.41 o 
  -9   5   1       23.14       27.31     38.48 o 
  -8   5   1      103.68      108.14     29.67 o 
  -7   5   1      116.64      191.78     23.26 o 
  -6   5   1     1451.73     1358.41     62.15 o 
  -5   5   1      334.83      348.75     23.49 o 
  -4   5   1     3052.25     3180.29    103.33 o 
  -3   5   1     3041.69     3152.81    105.68 o 
  -2   5   1     4007.99     4267.06    136.68 o 
  -1   5   1      500.41      465.37     23.09 o 
   0   5   1      326.71      371.08     31.47 o 
   1   5   1      483.94      478.73     23.50 o 
   2   5   1     3251.16     3585.68    121.60 o 
   3   5   1     2811.44     3036.63    102.00 o 
   4   5   1     2474.98     2623.08     93.02 o 
   5   5   1      374.67      451.19     25.36 o 
   6   5   1     1549.36     1499.79     55.38 o 
   7   5   1      146.84      116.85     26.72 o 
   8   5   1      102.87       64.80     28.76 o 
   9   5   1       17.05       10.72     29.52 o 
  10   5   1      257.36      276.79     49.60 o 
  11   5   1        1.40       21.36     47.69 o 
  12   5   1       59.16      117.25     63.83 o 
 -12   6   1       21.38      -60.88     78.17 o 
 -11   6   1       65.91      -22.78     44.60 o 
 -10   6   1      105.27       41.98     36.61 o 
  -9   6   1       87.96       83.68     31.79 o 
  -8   6   1      516.99      577.38     43.74 o 
  -7   6   1      177.40      171.83     24.26 o 
  -6   6   1      811.36      883.88     58.06 o 
  -5   6   1      547.59      509.47     29.14 o 
  -4   6   1      525.57      518.12     27.95 o 
  -3   6   1      300.59      285.91     28.08 o 
  -2   6   1     1568.41     1573.68     56.25 o 
  -1   6   1      201.67      209.41     18.72 o 
   0   6   1     6677.24     6642.05    233.89 o 
   1   6   1      221.29      284.91     17.52 o 
   2   6   1     1533.61     1586.30     56.05 o 
   3   6   1      330.51      324.90     20.46 o 
   4   6   1      500.17      553.99     27.88 o 
   5   6   1      567.27      541.59     29.31 o 
   6   6   1      883.10      846.39     40.04 o 
   7   6   1      224.47      220.27     30.41 o 
   8   6   1      570.50      663.42     46.55 o 
   9   6   1       77.93       52.75     32.65 o 
  10   6   1       90.47      117.92     43.76 o 
  11   6   1       68.04       74.80     49.75 o 
  12   6   1       25.57       63.01     51.37 o 
 -11   7   1       65.32       50.11     63.59 o 
 -10   7   1      113.15      100.19     44.87 o 
  -9   7   1       52.03       10.17     39.56 o 
  -8   7   1      255.78      242.14     41.25 o 
  -7   7   1      106.88       95.26     24.09 o 
  -6   7   1      364.86      383.96     28.07 o 
  -5   7   1      350.42      336.66     25.72 o 
  -4   7   1      764.59      820.24     40.21 o 
  -3   7   1      418.37      398.00     27.25 o 
  -2   7   1      449.51      411.75     25.35 o 
  -1   7   1     1413.16     1340.21     79.99 o 
   0   7   1      238.91      283.30     38.32 o 
   1   7   1     1416.63     1352.54     54.83 o 
   2   7   1      383.81      400.71     22.68 o 
   3   7   1      459.85      447.14     25.27 o 
   4   7   1      672.46      731.78     36.18 o 
   5   7   1      340.30      362.54     30.01 o 
   6   7   1      313.33      341.30     28.16 o 
   7   7   1      178.91      218.38     45.32 o 
   8   7   1      298.01      350.56     40.02 o 
   9   7   1       65.48       42.93     35.54 o 
  10   7   1       80.48      122.43     38.88 o 
  11   7   1       63.90       52.30     47.97 o 
 -10   8   1      148.39      200.43     60.04 o 
  -9   8   1       92.75       68.33     51.96 o 
  -8   8   1      142.34      123.08     48.18 o 
  -7   8   1      155.97      177.20     46.67 o 
  -6   8   1       19.85      -29.26     29.26 o 
  -5   8   1      250.52      271.73     34.91 o 
  -4   8   1      222.09      214.52     32.28 o 
  -3   8   1      539.34      527.16     41.22 o 
  -2   8   1      190.18      188.03     28.36 o 
  -1   8   1      136.04       82.05     23.96 o 
   0   8   1        2.46       -8.46     29.63 o 
   1   8   1      214.48      150.68     39.42 o 
   2   8   1      214.89      177.83     28.10 o 
   3   8   1      585.25      585.34     42.24 o 
   4   8   1      251.03      273.49     44.05 o 
   5   8   1      288.87      308.33     36.97 o 
   6   8   1       18.38        2.53     40.84 o 
   7   8   1      162.53      143.36     39.51 o 
   8   8   1      160.18      178.28     67.42 o 
   9   8   1       61.75       38.12     53.65 o 
  10   8   1      143.79      171.95     60.91 o 
 -10   9   1       48.91       93.82     60.74 o 
  -9   9   1       22.70      -52.10     52.10 o 
  -8   9   1        3.16      -48.17     48.54 o 
  -7   9   1        0.78       39.49     51.25 o 
  -6   9   1      293.72      243.19     38.81 o 
  -5   9   1       72.36       44.47     31.01 o 
  -4   9   1      113.10      131.64     32.88 o 
  -3   9   1       89.26      109.44     46.34 o 
  -2   9   1      257.32      301.22     35.28 o 
  -1   9   1       96.65      123.41     29.86 o 
   0   9   1       84.81       85.86     72.59 o 
   1   9   1       51.17       79.67     35.57 o 
   2   9   1      253.65      254.39     35.01 o 
   3   9   1       76.97       84.58     31.01 o 
   4   9   1       89.26      135.36     31.51 o 
   5   9   1      111.80      139.00     34.62 o 
   6   9   1      390.80      362.43     53.56 o 
   7   9   1       10.12       63.77     45.19 o 
   8   9   1        3.68        9.84     59.05 o 
   9   9   1       28.73       39.77     57.52 o 
  10   9   1       49.30       26.93     62.03 o 
  -9  10   1        8.28      -65.61     65.61 o 
  -8  10   1       96.06      136.89     59.75 o 
  -7  10   1       25.05      -54.95     54.95 o 
  -6  10   1       72.90       79.41     38.95 o 
  -5  10   1       39.56        3.25     33.97 o 
  -4  10   1       20.78        7.79     32.29 o 
  -3  10   1       60.97       30.63     30.77 o 
  -2  10   1      278.86      298.06     38.04 o 
  -1  10   1      142.53      149.93     34.80 o 
   0  10   1      118.68      175.97     44.55 o 
   1  10   1      143.34      176.46     34.43 o 
   2  10   1      255.22      205.58     36.78 o 
   3  10   1       50.52        6.21     30.97 o 
   4  10   1       17.72      -31.03     31.03 o 
   5  10   1       33.51       84.21     37.74 o 
   6  10   1       50.73       40.99     45.06 o 
   7  10   1       24.09        3.97     89.38 o 
   8  10   1       85.29       93.23     56.45 o 
   9  10   1       10.80      -60.17     60.17 o 
  -8  11   1       24.54      -34.90     86.93 o 
  -7  11   1       53.42       25.42     68.83 o 
  -6  11   1        4.34       43.01     53.69 o 
  -5  11   1       55.66       28.17     40.76 o 
  -4  11   1       47.79       37.82     45.76 o 
  -3  11   1       20.53       -8.81     35.08 o 
  -2  11   1       76.27       49.30     36.39 o 
  -1  11   1      228.20      257.05     42.77 o 
   0  11   1      105.70      183.13     52.96 o 
   1  11   1      281.10      253.54     41.75 o 
   2  11   1       77.45       83.82     37.40 o 
   3  11   1       11.96       24.85     35.04 o 
   4  11   1       62.19       14.38     37.06 o 
   5  11   1       47.39       69.62     66.42 o 
   6  11   1        4.42       -2.77     48.28 o 
   7  11   1       42.96      127.99     58.80 o 
   8  11   1       27.70      -56.82     69.16 o 
  -6  12   1       21.42       -3.40    139.96 o 
  -5  12   1       11.57       81.81     44.04 o 
  -4  12   1       32.68       11.02     43.44 o 
  -3  12   1       75.62       72.74     43.47 o 
  -2  12   1       20.34       -2.49     40.02 o 
  -1  12   1       71.62       46.83     40.19 o 
   0  12   1        4.71      -65.16     65.16 o 
   1  12   1       55.09       69.02     53.43 o 
   2  12   1       24.14      -13.36     41.10 o 
   3  12   1       57.71       48.08     38.71 o 
   4  12   1       33.70       54.53     42.68 o 
   5  12   1       18.75       66.74     57.35 o 
   6  12   1       21.89        9.81     54.64 o 
  -4  13   1       56.09       25.44     60.86 o 
  -3  13   1       12.33       36.40     62.01 o 
  -2  13   1       15.46        9.36     56.17 o 
  -1  13   1        5.70       51.20     56.94 o 
   0  13   1        4.12       -0.68     43.12 o 
   1  13   1        2.58      -41.93     41.93 o 
   2  13   1       11.50        8.20     44.76 o 
   3  13   1       11.98       23.05     43.02 o 
   4  13   1       65.93      -16.05     53.17 o 
   0  14   1       63.67       68.87     62.31 o 
   0   0   2      420.01      466.64     34.69 o 
   1   0   2    30179.00    28683.27   1742.62 o 
   2   0   2      152.62      119.26     16.95 o 
   3   0   2      834.00      923.32     45.21 o 
   4   0   2      217.86      218.25     21.31 o 
   5   0   2     1446.28     1538.94    107.81 o 
   6   0   2     4154.33     4416.59    209.46 o 
   7   0   2       14.89       15.73     17.66 o 
   8   0   2     1216.01     1240.77    105.94 o 
   9   0   2       21.65        1.45     66.10 o 
  10   0   2       19.64       -5.82     41.67 o 
  11   0   2       93.73       55.11     74.43 o 
  12   0   2       12.19       11.84     54.62 o 
  13   0   2       27.64       95.22     72.19 o 
 -13   1   2        8.18       64.64     64.32 o 
 -12   1   2      189.68      258.19     91.69 o 
 -11   1   2      102.63       16.40     52.60 o 
 -10   1   2       72.66      116.10     49.51 o 
  -9   1   2      756.11      838.84    131.75 o 
  -8   1   2       14.16       15.67     34.66 o 
  -7   1   2      668.91      683.23    114.97 o 
  -6   1   2     1837.17     1799.87    110.25 o 
  -5   1   2      280.68      302.91     32.67 o 
  -4   1   2     8417.11     8036.87    709.29 o 
  -3   1   2     5261.63     5395.96    293.35 o 
  -2   1   2     5589.16     5334.37    247.58 o 
  -1   1   2     2452.23     2278.26    111.31 o 
   0   1   2      916.68      901.47     39.32 o 
   1   1   2     1860.55     1838.84     78.81 o 
   2   1   2     6146.72     6469.59    300.83 o 
   3   1   2     5130.54     5682.26    207.42 o 
   4   1   2     8125.44     8490.59    309.78 o 
   5   1   2      424.22      480.69     48.36 o 
   6   1   2     1885.25     1970.97     78.77 o 
   7   1   2      663.28      650.53     37.30 o 
   8   1   2       18.73       13.08     32.15 o 
   9   1   2      673.27      675.02    135.66 o 
  10   1   2       64.44       67.17     45.29 o 
  11   1   2       83.91       52.63     52.35 o 
  12   1   2      194.88      227.82    126.90 o 
  13   1   2        6.73       13.84     62.04 o 
 -13   2   2       99.32       72.86     82.18 o 
 -12   2   2       10.08      -33.80     54.44 o 
 -11   2   2      421.55      509.06     70.54 o 
 -10   2   2        7.24        8.15     34.27 o 
  -9   2   2      324.31      325.35     37.92 o 
  -8   2   2      242.01      235.39     32.84 o 
  -7   2   2      432.18      482.19     36.79 o 
  -6   2   2      245.75      270.75     26.16 o 
  -5   2   2     4255.43     4221.26    182.33 o 
  -4   2   2     1141.06     1152.81     46.75 o 
  -3   2   2     6703.59     6300.22    209.50 o 
  -2   2   2      708.64      706.05     25.01 o 
  -1   2   2      631.62      637.07     24.92 o 
   0   2   2       14.28       54.81      7.55 o 
   1   2   2      906.45      919.52     27.06 o 
   2   2   2      650.73      626.81     23.72 o 
   3   2   2     7616.86     8022.61    251.26 o 
   4   2   2     1013.88     1150.10     42.95 o 
   5   2   2     3855.21     3903.66    151.08 o 
   6   2   2      220.56      256.00     25.24 o 
   7   2   2      370.34      425.31     36.92 o 
   8   2   2      233.79      247.08     28.56 o 
   9   2   2      223.02      175.34     38.37 o 
  10   2   2        7.76       10.55     45.34 o 
  11   2   2      365.65      463.17     69.56 o 
  12   2   2        7.09       50.76     60.15 o 
  13   2   2      109.85       77.75    159.58 o 
 -12   3   2      142.14      101.83     61.52 o 
 -11   3   2      126.26      116.56     54.94 o 
 -10   3   2      186.19      202.64     38.49 o 
  -9   3   2       85.11       93.25     40.21 o 
  -8   3   2      125.46      112.94     32.09 o 
  -7   3   2      169.73      203.74     24.34 o 
  -6   3   2     1018.42     1010.03     44.99 o 
  -5   3   2     1291.10     1286.51     47.78 o 
  -4   3   2     4662.22     4375.55    143.46 o 
  -3   3   2     1689.49     1644.33     57.20 o 
  -2   3   2     2096.79     2026.48     79.75 o 
  -1   3   2     2051.27     1974.08     65.67 o 
   0   3   2       48.62       43.83      8.49 o 
   1   3   2     2034.30     2104.27     68.36 o 
   2   3   2     2183.56     2134.15     71.98 o 
   3   3   2     1826.68     1787.02     60.60 o 
   4   3   2     4506.14     4601.74    150.92 o 
   5   3   2     1255.33     1337.33     49.25 o 
   6   3   2      860.08      864.30     56.65 o 
   7   3   2      361.64      384.46     30.30 o 
   8   3   2      116.93      110.16     25.75 o 
   9   3   2      146.47      103.71     36.02 o 
  10   3   2      124.60       45.91     40.44 o 
  11   3   2      130.06      176.36     57.65 o 
  12   3   2      150.87      160.77     65.17 o 
 -12   4   2        8.42       -7.39     60.88 o 
 -11   4   2       19.10      -59.60     81.61 o 
 -10   4   2       18.46      -12.20     35.64 o 
  -9   4   2       74.22       96.64     29.52 o 
  -8   4   2     1069.94     1025.08     53.56 o 
  -7   4   2      580.00      549.59     36.57 o 
  -6   4   2     1792.36     1665.47     63.01 o 
  -5   4   2      714.53      693.26     31.86 o 
  -4   4   2     1319.22     1303.22     48.08 o 
  -3   4   2      302.71      346.70     18.71 o 
  -2   4   2     3126.98     3180.39    103.75 o 
  -1   4   2       25.57       27.79      8.04 o 
   0   4   2     8435.90     8335.53    339.44 o 
   1   4   2       44.37       44.15      9.06 o 
   2   4   2     3045.52     3176.52    106.38 o 
   3   4   2      330.55      389.26     19.41 o 
   4   4   2     1251.31     1334.41     48.71 o 
   5   4   2      732.16      789.23     32.99 o 
   6   4   2     2009.79     2098.86     72.66 o 
   7   4   2      543.55      514.67     36.25 o 
   8   4   2     1008.93     1062.29     54.81 o 
   9   4   2       68.84       25.86     35.62 o 
  10   4   2        6.89        6.35     80.90 o 
  11   4   2       19.88      -32.30     42.12 o 
  12   4   2       11.55      -18.52     63.20 o 
 -12   5   2       33.44       87.19     66.53 o 
 -11   5   2      140.56      204.23     69.79 o 
 -10   5   2      118.15      135.33     34.69 o 
  -9   5   2      662.54      675.29     47.44 o 
  -8   5   2      146.31      200.13     31.61 o 
  -7   5   2     2410.62     2177.79     78.08 o 
  -6   5   2      318.08      302.78     24.36 o 
  -5   5   2      282.90      295.15     21.23 o 
  -4   5   2     3184.75     3410.98    111.75 o 
  -3   5   2      610.34      574.92     25.11 o 
  -2   5   2     1100.50     1043.09     40.19 o 
  -1   5   2     5739.57     5823.59    238.56 o 
   0   5   2       26.89       25.94     18.14 o 
   1   5   2     5436.89     5459.33    218.97 o 
   2   5   2     1215.98     1178.91     41.76 o 
   3   5   2      466.64      433.23     23.12 o 
   4   5   2     2784.31     2980.49    103.90 o 
   5   5   2      207.09      209.65     19.15 o 
   6   5   2      400.66      405.30     25.59 o 
   7   5   2     2108.60     2048.43     89.68 o 
   8   5   2      151.39      230.95     32.69 o 
   9   5   2      537.44      594.04     46.34 o 
  10   5   2      119.16      139.18     42.65 o 
  11   5   2      148.85       98.53     47.41 o 
  12   5   2       22.18       20.06     50.37 o 
 -11   6   2       95.19      122.05     73.68 o 
 -10   6   2       69.64       88.87     36.24 o 
  -9   6   2      153.70      156.10     34.93 o 
  -8   6   2      215.99      207.19     32.62 o 
  -7   6   2       68.67       69.87     23.83 o 
  -6   6   2       96.06       91.33     20.41 o 
  -5   6   2      743.21      763.49     35.60 o 
  -4   6   2      417.52      436.68     24.90 o 
  -3   6   2     2728.94     2555.12     86.18 o 
  -2   6   2       78.33       74.76     13.77 o 
  -1   6   2      184.14      208.23     21.58 o 
   0   6   2       98.61      142.00     20.04 o 
   1   6   2       82.60       99.08     21.83 o 
   2   6   2       99.87      102.04     14.17 o 
   3   6   2     2538.86     2419.17     98.65 o 
   4   6   2      366.51      384.29     33.07 o 
   5   6   2      672.75      704.10     34.86 o 
   6   6   2       90.89       57.66     24.25 o 
   7   6   2       42.23       14.32     26.84 o 
   8   6   2      228.85      192.58     33.62 o 
   9   6   2      153.23      161.98     36.34 o 
  10   6   2       81.84       74.71     44.74 o 
  11   6   2      134.25      159.28     52.93 o 
 -11   7   2       12.15      -27.10     47.68 o 
 -10   7   2       50.56      106.36     45.94 o 
  -9   7   2      101.30       43.37     39.70 o 
  -8   7   2        6.06       32.46     34.84 o 
  -7   7   2       20.19        9.35     25.36 o 
  -6   7   2      686.82      609.96     40.48 o 
  -5   7   2      234.96      248.92     26.79 o 
  -4   7   2     1396.69     1358.20     59.38 o 
  -3   7   2       86.17       77.66     18.53 o 
  -2   7   2      930.76      927.26     51.57 o 
  -1   7   2      344.66      387.92     30.81 o 
   0   7   2        1.94       13.52     12.64 o 
   1   7   2      299.88      334.39     22.21 o 
   2   7   2      922.73      959.97     39.00 o 
   3   7   2      118.80      120.80     17.50 o 
   4   7   2     1429.36     1413.35     54.15 o 
   5   7   2      231.30      215.94     23.22 o 
   6   7   2      846.67      882.07     48.64 o 
   7   7   2       28.51       35.61     29.37 o 
   8   7   2        7.92      -17.08     37.95 o 
   9   7   2       71.79       51.21     34.86 o 
  10   7   2       64.06       38.42     45.73 o 
  11   7   2       13.44       17.64     49.35 o 
 -10   8   2       77.32      120.99     55.95 o 
  -9   8   2       24.93      -49.95     56.11 o 
  -8   8   2      188.97      151.71     51.55 o 
  -7   8   2        1.62      -31.44     32.04 o 
  -6   8   2      186.78      198.38     36.42 o 
  -5   8   2      117.47       72.62     30.49 o 
  -4   8   2       82.16       86.81     28.84 o 
  -3   8   2      145.06      183.52     29.00 o 
  -2   8   2      355.76      411.50     35.95 o 
  -1   8   2      129.61      117.01     33.07 o 
   0   8   2     1397.60     1364.77     83.54 o 
   1   8   2      149.37      190.35     40.31 o 
   2   8   2      365.36      391.43     35.49 o 
   3   8   2      165.60      135.11     27.57 o 
   4   8   2       80.38       31.39     22.07 o 
   5   8   2      128.19       89.40     27.91 o 
   6   8   2      215.81      246.96     39.25 o 
   7   8   2        2.75      -28.01     34.23 o 
   8   8   2      183.53      145.11     43.07 o 
   9   8   2       24.52       45.25     50.70 o 
  10   8   2       89.04      197.12     67.44 o 
 -10   9   2       13.59       30.74     60.93 o 
  -9   9   2       27.68       -8.16     53.00 o 
  -8   9   2       35.27      -48.23     50.28 o 
  -7   9   2      122.06      176.32     71.10 o 
  -6   9   2       15.21       38.35     34.49 o 
  -5   9   2      145.04      129.38     34.02 o 
  -4   9   2      224.86      195.69     35.72 o 
  -3   9   2       19.35      -20.02     28.13 o 
  -2   9   2      337.87      312.94     36.30 o 
  -1   9   2      954.96      915.57     56.23 o 
   0   9   2      206.25      156.66     40.08 o 
   1   9   2     1109.29     1002.25     72.46 o 
   2   9   2      418.31      479.22     40.94 o 
   3   9   2       29.38       38.28     27.48 o 
   4   9   2      315.27      304.43     37.60 o 
   5   9   2      121.06       84.62     32.10 o 
   6   9   2       12.53       20.40     57.08 o 
   7   9   2      111.74       76.85     49.38 o 
   8   9   2       37.92      -38.32     48.50 o 
   9   9   2       21.17       23.01     57.37 o 
  10   9   2       16.21       28.74     88.92 o 
  -9  10   2       44.83       18.46     61.52 o 
  -8  10   2        4.97       54.29     56.17 o 
  -7  10   2        5.34        5.35     52.15 o 
  -6  10   2       15.14       -6.19     38.40 o 
  -5  10   2      275.70      302.09     44.72 o 
  -4  10   2       78.41       60.80     35.00 o 
  -3  10   2      135.06      116.16     38.13 o 
  -2  10   2       40.55       24.12     30.43 o 
  -1  10   2      152.10      189.66     34.74 o 
   0  10   2      122.26      111.27     42.63 o 
   1  10   2      163.11      248.06     46.41 o 
   2  10   2       41.22       66.40     33.11 o 
   3  10   2      196.64      186.11     36.94 o 
   4  10   2       95.14       14.40     48.10 o 
   5  10   2      244.87      193.28     50.17 o 
   6  10   2       14.72       50.40     46.14 o 
   7  10   2        4.35       19.75     50.16 o 
   8  10   2        7.91      -42.01     51.89 o 
   9  10   2       30.92       89.00     61.19 o 
  -8  11   2       18.96      -35.84     84.64 o 
  -7  11   2       13.28       -7.30     57.62 o 
  -6  11   2       63.03       32.67     70.32 o 
  -5  11   2        3.47       32.39     39.93 o 
  -4  11   2       32.05       32.81     36.60 o 
  -3  11   2       83.67       31.18     38.78 o 
  -2  11   2        8.42       -6.82     35.20 o 
  -1  11   2       45.72       33.82     33.82 o 
   0  11   2      943.92      844.24     76.02 o 
   1  11   2       55.06       15.70     36.16 o 
   2  11   2        1.00      -52.12     52.12 o 
   3  11   2       92.93       76.42     47.34 o 
   4  11   2       14.37      -27.93     50.07 o 
   5  11   2        0.36       59.51     50.74 o 
   6  11   2       65.17       54.49     55.31 o 
   7  11   2       20.32       -0.35     54.86 o 
   8  11   2       20.71       45.36     59.10 o 
  -6  12   2       10.30      147.85     89.83 o 
  -5  12   2       38.63       22.20     55.19 o 
  -4  12   2       14.59       15.11     57.55 o 
  -3  12   2       46.69      -20.72     70.04 o 
  -2  12   2       99.58      117.58     56.03 o 
  -1  12   2       45.32       95.28     52.55 o 
   0  12   2       29.52       -3.10     52.30 o 
   1  12   2       41.99       85.42     41.90 o 
   2  12   2      104.94      116.30     44.33 o 
   3  12   2       51.52       25.23     37.79 o 
   4  12   2       17.87      -39.16     39.16 o 
   5  12   2       29.62       77.25     57.92 o 
   6  12   2        6.48       24.97     59.21 o 
  -4  13   2        0.72       50.08     61.82 o 
  -3  13   2       24.79      -24.27     59.39 o 
  -2  13   2       19.12        7.48     58.60 o 
  -1  13   2        8.13      -57.18    104.81 o 
   0  13   2       13.53      -36.19     58.47 o 
   1  13   2        6.40      -43.75     43.75 o 
   2  13   2       13.55        5.96     44.64 o 
   3  13   2       19.33       17.76     56.33 o 
   4  13   2        0.19      -14.97     60.69 o 
   1   0   3     3678.11     3900.00    126.03 o 
   2   0   3       83.38       84.28      9.64 o 
   3   0   3    13599.63    13766.62    674.10 o 
   4   0   3     1103.91     1113.82     60.31 o 
   5   0   3      214.25      212.13     16.33 o 
   6   0   3      269.50      313.30     49.77 o 
   7   0   3      311.35      338.30     27.05 o 
   8   0   3        2.29       10.93     38.61 o 
   9   0   3      740.59      767.55    165.72 o 
  10   0   3       22.39        7.94     42.31 o 
  11   0   3      501.21      586.45     73.99 o 
  12   0   3       30.66       29.54     53.23 o 
  13   0   3       18.34      -35.28     63.50 o 
 -13   1   3       14.51       12.90     62.19 o 
 -12   1   3       24.23       45.30     56.26 o 
 -11   1   3       50.31       47.13     51.21 o 
 -10   1   3      207.01      213.06     50.81 o 
  -9   1   3      652.46      730.10     68.36 o 
  -8   1   3      220.40      210.20     40.70 o 
  -7   1   3     1364.41     1352.99    192.50 o 
  -6   1   3     1974.84     1926.70    100.77 o 
  -5   1   3     1967.89     1856.75    107.83 o 
  -4   1   3     8568.99     8390.95   1228.10 o 
  -3   1   3      724.26      745.26     34.32 o 
  -2   1   3     4639.17     4448.58    270.63 o 
  -1   1   3     3242.92     2961.08     98.37 o 
   0   1   3      584.41      642.48     29.92 o 
   1   1   3     3351.10     3337.83    116.96 o 
   2   1   3     5535.91     5495.83    192.02 o 
   3   1   3      503.63      516.54     25.18 o 
   4   1   3     9385.14     9494.46    526.91 o 
   5   1   3     1740.54     1832.52     73.13 o 
   6   1   3     2027.78     2126.76    110.69 o 
   7   1   3     1284.07     1235.46     87.96 o 
   8   1   3      251.22      297.65     38.78 o 
   9   1   3      732.96      703.68    176.25 o 
  10   1   3      296.74      347.69     56.29 o 
  11   1   3       63.49       43.84     48.68 o 
  12   1   3       34.98       50.18     52.90 o 
  13   1   3       15.70       45.72     61.47 o 
 -13   2   3       27.11       10.22     62.56 o 
 -12   2   3       13.65       89.46     58.08 o 
 -11   2   3       48.66       63.81     49.89 o 
 -10   2   3       33.30       10.35     32.19 o 
  -9   2   3       75.27       92.97     30.56 o 
  -8   2   3      909.73      850.28     54.01 o 
  -7   2   3        1.34      -27.18     27.18 o 
  -6   2   3     2255.42     2165.96    125.21 o 
  -5   2   3     2324.52     2434.17    137.39 o 
  -4   2   3      429.26      440.40     23.99 o 
  -3   2   3      316.23      352.57     24.60 o 
  -2   2   3     7889.34     7554.29    492.53 o 
  -1   2   3     2396.06     2296.23     88.34 o 
   0   2   3    11375.36    11469.27    515.08 o 
   1   2   3     2709.04     2767.01     94.30 o 
   2   2   3     7934.99     8234.80    265.72 o 
   3   2   3      326.32      346.98     19.55 o 
   4   2   3      439.39      510.67     41.91 o 
   5   2   3     2184.51     2357.20     92.30 o 
   6   2   3     2099.30     2109.58     85.09 o 
   7   2   3       10.27        7.51     18.58 o 
   8   2   3      788.59      877.72     59.77 o 
   9   2   3       90.18       56.50     34.50 o 
  10   2   3       74.67       39.23     34.90 o 
  11   2   3       48.80      -23.63     45.49 o 
  12   2   3       10.55       68.76     57.89 o 
  13   2   3       30.25       31.12     66.54 o 
 -12   3   3       45.28      121.41     59.69 o 
 -11   3   3      123.92      139.20     55.65 o 
 -10   3   3      160.16      191.47     38.50 o 
  -9   3   3      602.00      610.86     49.85 o 
  -8   3   3      145.77      122.93     28.61 o 
  -7   3   3     2184.59     2214.78     98.99 o 
  -6   3   3      197.81      204.48     22.06 o 
  -5   3   3      207.01      220.23     17.30 o 
  -4   3   3     2957.21     2941.86     96.97 o 
  -3   3   3     1576.94     1579.42     52.62 o 
  -2   3   3     5380.67     5124.15    271.57 o 
  -1   3   3    17412.98    16307.05    820.01 o 
   0   3   3      260.34      277.84     14.72 o 
   1   3   3    16903.17    17589.41    553.61 o 
   2   3   3     5216.60     5214.32    173.97 o 
   3   3   3     1270.79     1332.96     48.63 o 
   4   3   3     3012.41     3031.98    102.40 o 
   5   3   3      202.44      220.75     19.24 o 
   6   3   3      255.43      265.56     28.22 o 
   7   3   3     1694.76     1716.33     93.74 o 
   8   3   3      189.25      227.13     28.59 o 
   9   3   3      511.56      512.59     50.13 o 
  10   3   3      117.75      124.04     42.10 o 
  11   3   3      131.96      143.61     47.54 o 
  12   3   3       37.88        3.85     58.82 o 
 -12   4   3       33.89       50.89     59.30 o 
 -11   4   3      225.62      222.57     43.03 o 
 -10   4   3       24.50       50.31     35.65 o 
  -9   4   3      410.88      498.65     88.87 o 
  -8   4   3        3.24       -0.12     24.21 o 
  -7   4   3      405.46      323.82     28.61 o 
  -6   4   3       81.78       55.96     17.02 o 
  -5   4   3      800.13      749.63     33.55 o 
  -4   4   3      262.43      270.72     18.17 o 
  -3   4   3     5302.01     4902.00    190.44 o 
  -2   4   3     1142.10     1156.80     41.65 o 
  -1   4   3     3719.88     3744.98    122.16 o 
   0   4   3      983.96      994.86     46.53 o 
   1   4   3     3654.16     3831.90    124.04 o 
   2   4   3     1175.15     1273.16     45.17 o 
   3   4   3     5646.03     5752.90    184.29 o 
   4   4   3      351.67      397.39     20.59 o 
   5   4   3      847.76      862.57     35.20 o 
   6   4   3      100.29       98.43     21.91 o 
   7   4   3      316.81      272.76     30.18 o 
   8   4   3        3.09        1.67     25.73 o 
   9   4   3      432.58      419.54     56.49 o 
  10   4   3       35.53       52.51     41.61 o 
  11   4   3      225.49      202.91     50.14 o 
  12   4   3       30.13      -56.80     56.80 o 
 -12   5   3       93.73       97.99     64.75 o 
 -11   5   3        5.52      -40.20     40.20 o 
 -10   5   3      119.04      116.34     41.90 o 
  -9   5   3      530.63      510.03     42.59 o 
  -8   5   3       55.30       82.37     27.57 o 
  -7   5   3      703.45      752.64     37.34 o 
  -6   5   3     1116.82      974.82     42.64 o 
  -5   5   3      742.87      730.23     32.79 o 
  -4   5   3      948.36      855.68     36.09 o 
  -3   5   3     2076.45     2164.65     76.28 o 
  -2   5   3     1418.88     1321.68     48.09 o 
  -1   5   3     1468.30     1374.18     63.01 o 
   0   5   3      424.84      474.22     28.77 o 
   1   5   3     1497.54     1425.27     49.80 o 
   2   5   3     1443.05     1411.64     50.42 o 
   3   5   3     2280.94     2482.23     82.75 o 
   4   5   3      909.18      834.86     34.86 o 
   5   5   3      538.87      615.27     40.84 o 
   6   5   3     1119.22     1150.51     53.62 o 
   7   5   3      556.76      637.26     42.56 o 
   8   5   3       62.05       90.90     29.92 o 
   9   5   3      571.78      629.92     56.05 o 
  10   5   3       95.14       84.80     41.00 o 
  11   5   3        8.98      -42.62     42.62 o 
  12   5   3       83.93      114.81     54.46 o 
 -11   6   3       17.40       79.59     45.35 o 
 -10   6   3       23.02        9.85     35.73 o 
  -9   6   3       19.59       -9.72     29.63 o 
  -8   6   3      869.13      934.09     46.83 o 
  -7   6   3      615.09      567.82     34.23 o 
  -6   6   3     1002.85     1009.55     49.13 o 
  -5   6   3       35.62        4.09     16.09 o 
  -4   6   3      123.41      116.39     16.55 o 
  -3   6   3      122.65      121.64     15.10 o 
  -2   6   3      792.56      744.52     40.23 o 
  -1   6   3      234.98      250.87     25.11 o 
   0   6   3     3638.47     3472.18    228.05 o 
   1   6   3      290.26      347.28     19.11 o 
   2   6   3      916.48      852.75     34.39 o 
   3   6   3      142.75      179.77     17.53 o 
   4   6   3      104.85      100.96     16.71 o 
   5   6   3       22.06        2.65     16.66 o 
   6   6   3      914.52     1026.84     52.32 o 
   7   6   3      544.51      585.59     41.19 o 
   8   6   3      963.45     1087.06     59.76 o 
   9   6   3       28.45       44.99     32.60 o 
  10   6   3       38.47       10.89     41.41 o 
  11   6   3       16.36      -45.96     45.96 o 
 -11   7   3       15.35      -21.40     52.08 o 
 -10   7   3      158.16      201.87     76.36 o 
  -9   7   3       29.23       35.88     38.77 o 
  -8   7   3      250.89      243.71     41.01 o 
  -7   7   3      980.96     1004.96     52.82 o 
  -6   7   3       19.11       -0.81     22.20 o 
  -5   7   3      304.14      342.23     29.42 o 
  -4   7   3      418.71      456.50     31.84 o 
  -3   7   3      111.78       71.96     24.59 o 
  -2   7   3     1067.91     1108.67     57.68 o 
  -1   7   3     2580.19     2611.03    117.44 o 
   0   7   3        6.08      -18.15     38.33 o 
   1   7   3     2687.45     2659.18    100.05 o 
   2   7   3     1039.29      951.38     39.82 o 
   3   7   3       61.34       62.47     16.93 o 
   4   7   3      496.35      587.07     40.22 o 
   5   7   3      269.09      321.87     25.81 o 
   6   7   3       39.96       -5.39     25.12 o 
   7   7   3      913.15      993.87     63.02 o 
   8   7   3      244.71      238.39     37.95 o 
   9   7   3       41.45       10.07     33.73 o 
  10   7   3      157.60      224.89     51.78 o 
  11   7   3       16.71       -1.46     48.49 o 
 -10   8   3       13.44      134.31     80.16 o 
  -9   8   3      135.23      217.27     57.72 o 
  -8   8   3       53.69       16.46     43.86 o 
  -7   8   3       55.00       50.56     34.87 o 
  -6   8   3       36.89       76.71     30.91 o 
  -5   8   3      865.20      841.28     58.54 o 
  -4   8   3      178.49      199.16     32.49 o 
  -3   8   3      863.72      941.90     55.57 o 
  -2   8   3      101.82      111.03     27.25 o 
  -1   8   3      727.75      733.59     46.09 o 
   0   8   3      234.88      194.88     39.71 o 
   1   8   3      728.58      758.79    100.35 o 
   2   8   3      103.37      110.90     21.72 o 
   3   8   3      809.23      854.50     46.26 o 
   4   8   3      182.69      210.99     26.80 o 
   5   8   3      896.24      938.01     94.43 o 
   6   8   3       32.47       44.49     34.30 o 
   7   8   3       37.25       -2.35     36.84 o 
   8   8   3       65.79       25.25     42.00 o 
   9   8   3      120.34      159.62     47.30 o 
  10   8   3       21.77      -57.89     60.25 o 
 -10   9   3       18.48       58.78     63.09 o 
  -9   9   3       21.94      -58.40     67.39 o 
  -8   9   3       78.32       44.17     52.23 o 
  -7   9   3      316.05      339.28     43.81 o 
  -6   9   3      339.76      357.08     44.43 o 
  -5   9   3      635.64      699.32     54.38 o 
  -4   9   3      693.39      698.39     78.66 o 
  -3   9   3        8.28       -5.96     29.74 o 
  -2   9   3      368.62      428.50     40.43 o 
  -1   9   3     1033.29     1041.82     60.33 o 
   0   9   3      239.26      185.92     40.36 o 
   1   9   3     1136.76     1192.54     81.95 o 
   2   9   3      297.76      334.03     38.81 o 
   3   9   3       10.14       63.61     32.54 o 
   4   9   3      704.32      773.76     52.36 o 
   5   9   3      620.98      626.85    101.22 o 
   6   9   3      386.28      396.70    106.43 o 
   7   9   3      319.05      232.14     54.04 o 
   8   9   3       83.84       99.90     54.92 o 
   9   9   3       19.56       11.42     57.01 o 
  10   9   3       11.49      -16.82     94.62 o 
  -9  10   3        9.24      -79.70     79.70 o 
  -8  10   3       96.35       43.52     85.34 o 
  -7  10   3       27.32       49.06     53.76 o 
  -6  10   3      106.43      164.86     43.35 o 
  -5  10   3       25.28       16.27     37.37 o 
  -4  10   3       93.57       67.46     34.09 o 
  -3  10   3      134.04      118.47     42.18 o 
  -2  10   3       70.46      113.50     34.13 o 
  -1  10   3       11.21      -40.74     48.86 o 
   0  10   3     1041.07     1106.82     82.55 o 
   1  10   3        8.27       46.33     40.20 o 
   2  10   3      129.34       81.16     33.36 o 
   3  10   3      138.35       81.10     32.87 o 
   4  10   3      100.94       78.61     32.31 o 
   5  10   3       31.10        9.92     42.96 o 
   6  10   3      116.03      177.90     53.45 o 
   7  10   3       22.56      -50.94     50.94 o 
   8  10   3       97.09      153.81     59.11 o 
   9  10   3       11.34        7.82     66.18 o 
  -8  11   3        8.14      -73.75     81.75 o 
  -7  11   3       58.14      -84.00     84.00 o 
  -6  11   3      101.85       41.23     50.64 o 
  -5  11   3       14.09       24.88     54.91 o 
  -4  11   3       61.89      138.49     55.04 o 
  -3  11   3      127.49      132.72    110.49 o 
  -2  11   3      254.83      324.94     59.71 o 
  -1  11   3      264.35      182.28     60.17 o 
   0  11   3      147.33      130.76     70.18 o 
   1  11   3      355.49      354.42     45.16 o 
   2  11   3      255.28      259.30     42.27 o 
   3  11   3      153.16      139.89     39.37 o 
   4  11   3       68.48      146.31     39.65 o 
   5  11   3       17.86       32.97     52.00 o 
   6  11   3      108.82       47.38     53.75 o 
   7  11   3       47.93       16.48     58.16 o 
   8  11   3       12.48       -7.20     80.08 o 
  -6  12   3        4.37      -47.54     52.31 o 
  -5  12   3      151.21       56.34     83.72 o 
  -4  12   3       11.19       78.22     59.43 o 
  -3  12   3      209.33      191.99     60.93 o 
  -2  12   3       47.64       29.14     56.88 o 
  -1  12   3      207.51       87.16     59.10 o 
   0  12   3      100.76      102.96     53.76 o 
   1  12   3      216.36      217.58     45.82 o 
   2  12   3       55.79       17.65     46.24 o 
   3  12   3      192.07      224.25     46.68 o 
   4  12   3        8.19      -53.33     53.33 o 
   5  12   3      136.85      160.87     57.45 o 
   6  12   3        3.97        3.00     57.07 o 
  -4  13   3       27.84       26.71    106.65 o 
  -3  13   3       12.73        1.48     62.79 o 
  -2  13   3       27.64      -14.18     59.49 o 
  -1  13   3       69.72       81.61     63.11 o 
   0  13   3        7.64       -3.20     56.90 o 
   1  13   3       65.56       59.48     48.78 o 
   2  13   3       21.75      -10.32     46.09 o 
   3  13   3        9.62       79.98     59.79 o 
   4  13   3       20.52       40.65     60.05 o 
   0   0   4     5631.70     6190.42    467.83 o 
   1   0   4      253.77      227.92     12.16 o 
   2   0   4     3005.11     2986.28    110.25 o 
   3   0   4       30.99       33.39      7.65 o 
   4   0   4      331.95      386.65     42.67 o 
   5   0   4       30.58       37.66     14.09 o 
   6   0   4     2122.97     2031.37    117.70 o 
   7   0   4       67.73       52.81     24.13 o 
   8   0   4     1024.32      926.50    120.57 o 
   9   0   4      343.98      301.42     49.33 o 
  10   0   4      156.80      173.64     55.24 o 
  11   0   4       17.21       41.45     46.88 o 
  12   0   4       73.17      125.40    102.10 o 
  13   0   4        3.17      -42.18     54.47 o 
 -13   1   4        2.35      -15.22     69.19 o 
 -12   1   4       19.53      101.19     55.94 o 
 -11   1   4       23.04       40.23     56.42 o 
 -10   1   4       80.18       51.32     46.61 o 
  -9   1   4      184.77      148.48     69.64 o 
  -8   1   4      354.52      390.15     47.13 o 
  -7   1   4      825.40      757.09     99.19 o 
  -6   1   4     1124.18     1085.28    124.41 o 
  -5   1   4      617.51      584.64     56.06 o 
  -4   1   4     1219.09     1193.70     53.93 o 
  -3   1   4      347.61      397.16     24.68 o 
  -2   1   4     3064.64     2945.14    113.13 o 
  -1   1   4    12730.92    12972.81    485.04 o 
   0   1   4      151.85      140.17     11.24 o 
   1   1   4    14090.16    14625.80    517.20 o 
   2   1   4     3457.22     3324.87    113.33 o 
   3   1   4      238.00      255.32     16.24 o 
   4   1   4      881.49      835.05     51.75 o 
   5   1   4      645.74      617.02     30.04 o 
   6   1   4      921.71      976.84     44.49 o 
   7   1   4      849.36      828.68     84.56 o 
   8   1   4      288.25      263.70     35.29 o 
   9   1   4      239.66      224.66     38.57 o 
  10   1   4       66.72       75.87     48.42 o 
  11   1   4       16.66       -1.60     46.62 o 
  12   1   4       10.70       60.66     57.42 o 
  13   1   4        0.60       20.45     59.09 o 
 -12   2   4       24.00      112.45     55.36 o 
 -11   2   4      296.47      313.67     46.54 o 
 -10   2   4      166.77      112.80     41.13 o 
  -9   2   4      332.37      333.66     51.46 o 
  -8   2   4      560.67      512.98     99.78 o 
  -7   2   4      562.96      545.18    105.88 o 
  -6   2   4      379.18      357.06     47.31 o 
  -5   2   4      982.08      987.88     80.83 o 
  -4   2   4     1912.45     1743.17    116.33 o 
  -3   2   4     5953.59     5615.41    471.58 o 
  -2   2   4     4955.46     4759.56    263.20 o 
  -1   2   4     1495.53     1430.87     49.00 o 
   0   2   4      586.11      574.31     28.67 o 
   1   2   4     1560.09     1569.96     66.43 o 
   2   2   4     4635.83     4856.66    143.70 o 
   3   2   4     5610.38     5275.91    228.29 o 
   4   2   4     1994.82     1943.24    110.26 o 
   5   2   4      857.81      717.53     35.25 o 
   6   2   4      413.84      478.67     28.83 o 
   7   2   4      651.18      680.36     38.20 o 
   8   2   4      578.79      654.55     50.29 o 
   9   2   4      330.37      379.02     44.07 o 
  10   2   4      204.01      194.12     42.06 o 
  11   2   4      343.48      460.34     71.46 o 
  12   2   4       16.80       10.58     54.31 o 
 -12   3   4       95.13      144.40     61.96 o 
 -11   3   4       22.12       15.64     38.66 o 
 -10   3   4       27.02        0.48     34.10 o 
  -9   3   4     1214.16     1176.86    106.28 o 
  -8   3   4      118.27      108.05     35.62 o 
  -7   3   4      368.29      359.84     34.46 o 
  -6   3   4     1546.46     1390.97     70.31 o 
  -5   3   4      152.82      149.77     15.70 o 
  -4   3   4     2188.20     2103.99     84.90 o 
  -3   3   4      499.28      481.89     22.23 o 
  -2   3   4     2194.83     2089.56    108.29 o 
  -1   3   4     4036.06     3763.41    103.92 o 
   0   3   4      708.64      769.24     31.83 o 
   1   3   4     3929.09     3808.90    156.11 o 
   2   3   4     1702.65     1618.56     57.42 o 
   3   3   4      675.42      691.92     33.49 o 
   4   3   4     2169.73     2122.87     74.68 o 
   5   3   4       61.96       70.12     14.43 o 
   6   3   4     1693.66     1675.77     69.23 o 
   7   3   4      331.45      428.84     31.98 o 
   8   3   4      119.34      119.57     32.74 o 
   9   3   4     1178.60     1208.84     76.40 o 
  10   3   4       58.96       76.45     56.67 o 
  11   3   4       28.95       14.93     50.95 o 
  12   3   4      123.36       90.77    105.12 o 
 -12   4   4       12.84       32.89     56.08 o 
 -11   4   4       26.24       19.96     39.41 o 
 -10   4   4       81.62      102.40     37.75 o 
  -9   4   4      146.14      105.65     33.01 o 
  -8   4   4      913.49      935.23     60.37 o 
  -7   4   4      584.23      566.31     41.88 o 
  -6   4   4      397.88      374.88     25.42 o 
  -5   4   4      239.96      248.36     19.31 o 
  -4   4   4      139.63      144.54     20.43 o 
  -3   4   4      791.01      809.56     32.45 o 
  -2   4   4     6585.32     6244.97    362.10 o 
  -1   4   4      663.77      642.74     28.24 o 
   0   4   4     8157.59     7933.46    384.30 o 
   1   4   4      687.74      686.68     35.02 o 
   2   4   4     7885.95     8217.99    256.47 o 
   3   4   4      842.89      917.68     35.08 o 
   4   4   4      116.19      133.42     13.83 o 
   5   4   4      242.71      264.71     27.89 o 
   6   4   4      629.23      672.33     37.28 o 
   7   4   4      567.86      628.96     39.49 o 
   8   4   4     1097.55     1125.09     54.95 o 
   9   4   4      171.13      195.26     40.14 o 
  10   4   4       49.40       21.61     51.91 o 
  11   4   4       26.02       17.10     43.28 o 
  12   4   4       11.10      -48.93     52.08 o 
 -12   5   4       60.21       37.58     60.62 o 
 -11   5   4        0.70      -42.42     54.57 o 
 -10   5   4       83.19       97.40     37.62 o 
  -9   5   4      155.83       76.28     34.23 o 
  -8   5   4      178.98      142.46     27.58 o 
  -7   5   4      502.24      459.96     30.29 o 
  -6   5   4     1279.69     1197.38     48.76 o 
  -5   5   4       62.69       45.76     15.43 o 
  -4   5   4      521.02      445.70     26.56 o 
  -3   5   4      308.85      305.88     18.97 o 
  -2   5   4     1944.40     1784.19     63.34 o 
  -1   5   4     2803.35     2727.59    132.10 o 
   0   5   4        9.05        7.55      6.05 o 
   1   5   4     2671.33     2786.43     93.71 o 
   2   5   4     2080.85     2051.86     69.64 o 
   3   5   4      372.86      439.68     22.68 o 
   4   5   4      467.42      446.61     24.53 o 
   5   5   4       95.22       90.85     16.48 o 
   6   5   4     1261.25     1301.54     59.00 o 
   7   5   4      631.57      681.81     42.46 o 
   8   5   4      199.33      193.91     31.60 o 
   9   5   4      204.31      252.12     44.21 o 
  10   5   4       90.88       26.12     42.71 o 
  11   5   4        0.86      -44.92     44.92 o 
  12   5   4       55.93       45.82     62.45 o 
 -11   6   4      146.12      129.48     45.83 o 
 -10   6   4      145.79      169.20     41.17 o 
  -9   6   4      196.42      200.06     35.06 o 
  -8   6   4        8.28        3.60     23.54 o 
  -7   6   4      145.24      119.64     23.26 o 
  -6   6   4       67.07       34.93     19.22 o 
  -5   6   4      802.17      759.31     34.70 o 
  -4   6   4      652.91      591.66     30.44 o 
  -3   6   4     2491.37     2213.03     77.04 o 
  -2   6   4      182.28      178.33     15.77 o 
  -1   6   4     1451.92     1467.19     60.13 o 
   0   6   4      815.39      811.50     44.03 o 
   1   6   4     1566.60     1588.11     55.54 o 
   2   6   4      191.09      159.26     17.37 o 
   3   6   4     2509.90     2331.47     81.78 o 
   4   6   4      722.78      749.62     33.77 o 
   5   6   4      636.34      748.73     43.52 o 
   6   6   4       54.26       48.54     23.98 o 
   7   6   4      194.26      173.87     29.62 o 
   8   6   4       10.16      -17.92     28.36 o 
   9   6   4      156.58      211.38     50.87 o 
  10   6   4      135.99      176.41     48.57 o 
  11   6   4      109.73       70.42     72.36 o 
 -11   7   4       19.81      -52.04     52.04 o 
 -10   7   4       17.15       13.04     40.16 o 
  -9   7   4       95.53       66.50     40.49 o 
  -8   7   4       84.13       44.22     28.28 o 
  -7   7   4      755.20      832.71     47.55 o 
  -6   7   4      189.91      144.69     28.46 o 
  -5   7   4      630.25      633.31     44.11 o 
  -4   7   4      699.44      743.06     48.05 o 
  -3   7   4      475.46      545.55     40.52 o 
  -2   7   4      449.05      427.74     34.28 o 
  -1   7   4      649.37      643.73     44.64 o 
   0   7   4      855.96      842.15     48.35 o 
   1   7   4      626.32      616.43     29.62 o 
   2   7   4      309.28      309.56     23.32 o 
   3   7   4      537.64      582.54     32.46 o 
   4   7   4      602.11      622.41     33.39 o 
   5   7   4      583.19      702.83     42.46 o 
   6   7   4      216.11      204.52     31.40 o 
   7   7   4      777.44      813.39     52.27 o 
   8   7   4       92.49       92.60     33.34 o 
   9   7   4      107.50       82.07     41.21 o 
  10   7   4       17.60       34.02     46.50 o 
  11   7   4       19.65      -24.40     48.22 o 
 -10   8   4       34.33        1.34     55.76 o 
  -9   8   4       64.75       15.28     53.58 o 
  -8   8   4      260.63      224.82     46.48 o 
  -7   8   4      258.58      272.07     38.99 o 
  -6   8   4      301.17      387.37     41.78 o 
  -5   8   4      168.96      148.43     33.78 o 
  -4   8   4       14.30       11.79     28.52 o 
  -3   8   4       94.22       77.11     27.27 o 
  -2   8   4      251.44      287.74     32.54 o 
  -1   8   4      463.14      490.58     46.89 o 
   0   8   4      410.13      420.58     28.46 o 
   1   8   4      469.70      456.63     37.00 o 
   2   8   4      167.03      126.78     24.94 o 
   3   8   4       90.00       63.02     22.47 o 
   4   8   4       19.01        7.34     21.88 o 
   5   8   4      186.23      221.69     35.66 o 
   6   8   4      331.05      347.23     43.71 o 
   7   8   4      244.22      202.87     48.08 o 
   8   8   4      268.39      309.47     47.61 o 
   9   8   4       52.30       68.94     45.22 o 
  10   8   4       44.17       40.01     90.59 o 
  -9   9   4       32.53      -15.21     75.20 o 
  -8   9   4       11.76       32.00     52.15 o 
  -7   9   4      289.63      359.70     96.40 o 
  -6   9   4      142.14      202.77     44.09 o 
  -5   9   4        0.67      -14.14     33.20 o 
  -4   9   4      553.49      604.19     51.80 o 
  -3   9   4      497.78      495.99     45.26 o 
  -2   9   4     1095.95     1129.09     88.36 o 
  -1   9   4     1024.46     1049.13     62.62 o 
   0   9   4      530.12      554.84     57.49 o 
   1   9   4      832.56      928.40     89.22 o 
   2   9   4     1031.45     1102.23     70.44 o 
   3   9   4      499.54      399.11     39.67 o 
   4   9   4      522.28      482.85     54.32 o 
   5   9   4        1.92      -14.69     41.77 o 
   6   9   4      146.38      257.47     66.77 o 
   7   9   4      285.83      229.88     87.11 o 
   8   9   4       16.28       32.31     91.05 o 
   9   9   4       24.78      -38.03     55.89 o 
  -8  10   4        8.42       71.59     85.02 o 
  -7  10   4       26.99       17.28     45.83 o 
  -6  10   4        6.17      -54.08     54.08 o 
  -5  10   4      336.07      386.05     59.90 o 
  -4  10   4      150.14      123.24     72.16 o 
  -3  10   4      452.54      536.78     65.07 o 
  -2  10   4      174.01      209.89     52.36 o 
  -1  10   4      340.66      388.38     55.33 o 
   0  10   4       72.14       58.26     43.14 o 
   1  10   4      294.89      302.02     51.34 o 
   2  10   4      159.14       90.84     35.53 o 
   3  10   4      451.66      438.08     59.65 o 
   4  10   4      155.18      103.87     87.99 o 
   5  10   4      349.64      324.51     62.13 o 
   6  10   4        7.57      -19.99     48.27 o 
   7  10   4       19.60      -52.45     52.45 o 
   8  10   4        8.80       47.50     56.41 o 
  -7  11   4       21.22       27.04     53.51 o 
  -6  11   4       41.85       75.17     55.81 o 
  -5  11   4      141.39      122.00     54.05 o 
  -4  11   4      186.66       60.36     89.88 o 
  -3  11   4      166.77       33.72     51.84 o 
  -2  11   4        9.75      -40.03     46.61 o 
  -1  11   4     1008.39     1070.92     90.79 o 
   0  11   4        0.03      -16.63     51.95 o 
   1  11   4     1000.70      998.37     85.02 o 
   2  11   4       12.56      -22.43     36.67 o 
   3  11   4      162.75      137.77     42.49 o 
   4  11   4      245.93      298.14     56.47 o 
   5  11   4      152.20      254.07     81.79 o 
   6  11   4       52.90       43.72     52.99 o 
   7  11   4       21.31       -2.47     55.60 o 
  -6  12   4        7.30       -5.70     56.91 o 
  -5  12   4       12.39        0.05     56.01 o 
  -4  12   4       15.29      -20.11     52.39 o 
  -3  12   4        9.45      -44.80     64.93 o 
  -2  12   4      171.50      118.02     57.87 o 
  -1  12   4        0.01       27.76     55.00 o 
   0  12   4      188.06      205.32     62.96 o 
   1  12   4        0.31      -38.88     38.88 o 
   2  12   4      128.82       66.38     42.72 o 
   3  12   4        8.69        0.64     41.21 o 
   4  12   4       10.51       14.22     51.91 o 
   5  12   4       12.74      121.32     59.73 o 
   6  12   4        3.38       11.24     58.01 o 
  -4  13   4        1.20      -31.70     62.80 o 
  -3  13   4       38.25      -59.84     59.84 o 
  -2  13   4        5.97      -62.52     62.52 o 
  -1  13   4       78.01      167.00     70.70 o 
   0  13   4       21.94        4.08     64.95 o 
   1  13   4       71.74       99.99     48.02 o 
   2  13   4        8.40       97.17     49.83 o 
   3  13   4       46.84      -33.50     56.76 o 
   4  13   4        1.45       25.46     59.09 o 
   1   0   5       13.18       21.34      6.95 o 
   2   0   5      112.66      126.79     11.30 o 
   3   0   5     3861.19     3798.36    172.05 o 
   4   0   5     5143.26     4931.63    284.26 o 
   5   0   5     2575.63     2597.08    269.55 o 
   6   0   5        1.07       -6.66     20.68 o 
   7   0   5      597.99      599.04     63.41 o 
   8   0   5        2.87       11.12     25.73 o 
   9   0   5        7.74      -31.42     35.65 o 
  10   0   5       30.59       54.78     52.32 o 
  11   0   5       56.42       96.44     80.18 o 
  12   0   5        2.95        2.33     52.27 o 
 -12   1   5       98.18       77.19     58.92 o 
 -11   1   5      238.96      334.13     61.82 o 
 -10   1   5       41.47       75.88     56.25 o 
  -9   1   5       49.26       58.07     39.14 o 
  -8   1   5        8.44       30.60     31.72 o 
  -7   1   5      470.96      426.50     45.30 o 
  -6   1   5      764.73      669.47     83.71 o 
  -5   1   5      198.87      178.86     21.46 o 
  -4   1   5     1481.87     1517.18    145.77 o 
  -3   1   5      696.05      690.07     50.08 o 
  -2   1   5     2172.60     2053.07     72.07 o 
  -1   1   5     4916.20     4832.20    175.80 o 
   0   1   5     4262.84     4431.72    187.65 o 
   1   1   5     4667.59     4482.31    167.30 o 
   2   1   5     1660.54     1608.71     58.08 o 
   3   1   5      889.50      907.34     41.55 o 
   4   1   5     1215.67     1102.64     57.07 o 
   5   1   5      132.02      141.86     15.22 o 
   6   1   5      915.82      878.44     40.04 o 
   7   1   5      556.83      563.77     43.09 o 
   8   1   5       19.60        7.91     25.82 o 
   9   1   5       80.59       24.20     32.28 o 
  10   1   5       45.07      -31.35     43.99 o 
  11   1   5      216.93      256.10     58.94 o 
  12   1   5       72.95       75.39     54.83 o 
 -12   2   5       62.36       25.96     55.36 o 
 -11   2   5        3.03       54.76     50.15 o 
 -10   2   5       60.79      -16.31     43.03 o 
  -9   2   5      248.80      284.97     57.95 o 
  -8   2   5     1377.95     1269.37    217.92 o 
  -7   2   5      199.90      216.11     61.20 o 
  -6   2   5      688.27      638.03     51.78 o 
  -5   2   5       66.58       83.31     27.28 o 
  -4   2   5      306.68      339.20     36.49 o 
  -3   2   5      190.74      211.54     18.53 o 
  -2   2   5     2387.66     2106.05    164.20 o 
  -1   2   5     1215.28     1179.96     54.58 o 
   0   2   5      276.72      282.92     26.62 o 
   1   2   5     1144.84     1078.05     50.04 o 
   2   2   5     3305.76     3303.93     98.63 o 
   3   2   5      203.48      216.25     13.04 o 
   4   2   5      306.26      375.20     22.75 o 
   5   2   5       41.33       36.71     14.24 o 
   6   2   5      648.63      650.59     35.31 o 
   7   2   5      228.74      248.65     32.65 o 
   8   2   5     1545.82     1491.52     98.55 o 
   9   2   5      234.03      246.16     40.00 o 
  10   2   5       59.47       69.69     39.11 o 
  11   2   5        3.10      -43.17     50.60 o 
  12   2   5       69.81      128.32     60.88 o 
 -12   3   5       79.91      103.12     56.60 o 
 -11   3   5        8.75       27.09     45.61 o 
 -10   3   5      107.69      174.83     39.17 o 
  -9   3   5      124.72       86.28     33.21 o 
  -8   3   5       27.43       73.33     28.49 o 
  -7   3   5      523.45      434.65     67.03 o 
  -6   3   5     2599.54     2404.31    140.68 o 
  -5   3   5       79.65       60.41     18.90 o 
  -4   3   5      526.71      510.62     41.36 o 
  -3   3   5      105.32      113.66     14.85 o 
  -2   3   5     1006.12     1009.29     64.55 o 
  -1   3   5     1610.90     1588.80     62.43 o 
   0   3   5        8.02        1.82     10.08 o 
   1   3   5     1038.49     1009.82     58.48 o 
   2   3   5      720.08      751.48     28.31 o 
   3   3   5       34.91       48.40     10.96 o 
   4   3   5      653.43      604.50     38.64 o 
   5   3   5       41.25       18.26     15.48 o 
   6   3   5     2552.39     2580.56    101.53 o 
   7   3   5      615.85      688.45     38.84 o 
   8   3   5       22.42      -28.55     28.75 o 
   9   3   5      194.27      213.74     42.26 o 
  10   3   5      105.49       77.88     39.20 o 
  11   3   5       14.08       24.45     45.36 o 
  12   3   5       91.14       -1.89     58.07 o 
 -12   4   5       51.48       70.95     57.52 o 
 -11   4   5      204.05      168.05     46.00 o 
 -10   4   5       40.95       12.52     34.01 o 
  -9   4   5       69.40      107.82     34.41 o 
  -8   4   5       15.42       -8.12     26.90 o 
  -7   4   5      154.23      163.28     27.76 o 
  -6   4   5      101.18      117.18     21.13 o 
  -5   4   5     2529.07     2277.39     96.63 o 
  -4   4   5     2480.80     2411.48     82.28 o 
  -3   4   5     6520.55     6135.27    301.33 o 
  -2   4   5      426.38      414.27     19.01 o 
  -1   4   5      903.64      879.67     27.05 o 
   0   4   5      665.90      691.91     31.82 o 
   1   4   5      830.20      836.40     51.08 o 
   2   4   5      321.34      358.57     18.14 o 
   3   4   5     6148.98     6247.39    209.00 o 
   4   4   5     2328.07     2389.92     82.65 o 
   5   4   5     2808.48     2764.79    106.96 o 
   6   4   5       78.18       79.53     27.46 o 
   7   4   5      212.25      219.66     26.94 o 
   8   4   5       14.34        0.80     36.91 o 
   9   4   5      110.54      104.52     38.05 o 
  10   4   5       24.11       -2.63     38.76 o 
  11   4   5      168.88      149.40     50.11 o 
  12   4   5       64.79       55.87     50.52 o 
 -12   5   5       46.60       39.28     56.24 o 
 -11   5   5        6.33       53.17     43.01 o 
 -10   5   5       46.50       75.87     36.50 o 
  -9   5   5       22.16       54.71     35.02 o 
  -8   5   5      130.61      134.35     31.26 o 
  -7   5   5      164.36      225.27     23.95 o 
  -6   5   5      270.06      265.19     24.18 o 
  -5   5   5      619.93      615.23     34.11 o 
  -4   5   5     1907.88     1641.55     62.23 o 
  -3   5   5      865.98      792.64     32.53 o 
  -2   5   5      509.58      502.84     23.52 o 
  -1   5   5     2427.95     2304.15    101.20 o 
   0   5   5       15.72        6.30      9.01 o 
   1   5   5     2221.49     2116.73     93.40 o 
   2   5   5      550.24      570.82     24.48 o 
   3   5   5      880.04      842.16     46.64 o 
   4   5   5     2250.69     2164.26     98.81 o 
   5   5   5      677.52      706.14     39.44 o 
   6   5   5      433.70      466.48     33.13 o 
   7   5   5      132.55      193.98     29.00 o 
   8   5   5      118.66      142.58     38.26 o 
   9   5   5       51.91       57.30     37.61 o 
  10   5   5       69.44       54.22     45.54 o 
  11   5   5        8.72      -43.27     57.38 o 
  12   5   5       63.47       50.80     53.53 o 
 -11   6   5        1.09      -18.14     55.22 o 
 -10   6   5       46.82       47.74     38.46 o 
  -9   6   5       22.23      -12.04     33.75 o 
  -8   6   5       68.60       54.16     26.32 o 
  -7   6   5       67.04       60.42     22.40 o 
  -6   6   5      506.55      522.77     29.96 o 
  -5   6   5      204.61      197.41     20.66 o 
  -4   6   5      418.67      404.30     24.35 o 
  -3   6   5      282.63      317.83     21.17 o 
  -2   6   5      471.06      446.68     24.43 o 
  -1   6   5      447.21      415.41     21.78 o 
   0   6   5     2632.64     2595.79     88.35 o 
   1   6   5      451.68      501.97     26.06 o 
   2   6   5      745.53      815.36     34.89 o 
   3   6   5      274.24      243.46     21.05 o 
   4   6   5      423.02      425.81     25.91 o 
   5   6   5      254.74      260.51     28.26 o 
   6   6   5      388.42      409.79     35.57 o 
   7   6   5       82.96      106.66     29.05 o 
   8   6   5       46.58       61.91     31.09 o 
   9   6   5       24.78       35.34     37.71 o 
  10   6   5       53.67       46.82     45.07 o 
  11   6   5        0.79       -9.52     47.13 o 
 -11   7   5       57.57       37.88     73.59 o 
 -10   7   5      115.50       65.50     69.59 o 
  -9   7   5      122.95      128.92     69.70 o 
  -8   7   5       18.13      -13.95     27.42 o 
  -7   7   5      303.45      268.46     31.59 o 
  -6   7   5      439.08      366.06     55.41 o 
  -5   7   5      154.35      109.24     30.84 o 
  -4   7   5     1384.23     1326.71     69.14 o 
  -3   7   5      129.39      130.56     26.31 o 
  -2   7   5      225.18      227.73     28.58 o 
  -1   7   5      974.20      991.69     51.79 o 
   0   7   5       43.78       39.81     17.31 o 
   1   7   5      878.71      883.30     38.01 o 
   2   7   5      240.51      259.05     22.11 o 
   3   7   5       92.68       97.95     19.30 o 
   4   7   5     1569.49     1603.85     84.14 o 
   5   7   5      177.60      212.35     42.63 o 
   6   7   5      527.05      509.87     39.39 o 
   7   7   5      304.83      346.56     38.26 o 
   8   7   5       36.44        5.77     33.09 o 
   9   7   5      109.11       75.32     44.77 o 
  10   7   5      139.82      165.52     50.60 o 
  11   7   5       47.74      -16.70     50.52 o 
 -10   8   5       38.22       32.52     75.53 o 
  -9   8   5       60.63       12.39     51.54 o 
  -8   8   5       24.36       28.39     43.03 o 
  -7   8   5       86.46      104.23     34.35 o 
  -6   8   5       31.94       18.31     31.59 o 
  -5   8   5      537.43      574.35     45.99 o 
  -4   8   5       55.34       11.20     33.72 o 
  -3   8   5     1443.97     1457.16     71.84 o 
  -2   8   5      884.72      928.38     85.83 o 
  -1   8   5       84.05       99.37     38.80 o 
   0   8   5      234.54      249.27     31.28 o 
   1   8   5      135.65      154.64     19.13 o 
   2   8   5      839.05      870.04     41.24 o 
   3   8   5     1203.77     1158.44     50.52 o 
   4   8   5       72.37       65.43     21.44 o 
   5   8   5      520.37      516.15     40.44 o 
   6   8   5       25.82       19.37     29.97 o 
   7   8   5       60.65       70.46     33.60 o 
   8   8   5       18.01      -40.96     40.96 o 
   9   8   5       58.86      166.69     59.77 o 
  10   8   5       25.59      -42.75     64.35 o 
  -9   9   5       24.43       31.21     73.56 o 
  -8   9   5        7.02      -10.12     43.52 o 
  -7   9   5       69.95       56.32     43.33 o 
  -6   9   5      355.55      394.52     55.65 o 
  -5   9   5      195.05      244.36     51.82 o 
  -4   9   5      223.77      273.76     49.00 o 
  -3   9   5      348.37      374.40     55.59 o 
  -2   9   5       52.15       63.30     42.81 o 
  -1   9   5      192.46      201.22     46.56 o 
   0   9   5     1300.85     1201.56     85.95 o 
   1   9   5      163.69      157.68     41.83 o 
   2   9   5       65.18       44.22     31.58 o 
   3   9   5      381.14      341.28     39.80 o 
   4   9   5      177.79      118.79     44.91 o 
   5   9   5      154.38      150.11    116.46 o 
   6   9   5      271.80      283.28     51.83 o 
   7   9   5       51.85       97.16     49.17 o 
   8   9   5        5.10      -47.17     47.17 o 
   9   9   5       23.42       -7.93     85.55 o 
  -8  10   5       46.71       48.30     75.51 o 
  -7  10   5       22.39      -42.00     58.76 o 
  -6  10   5       40.32      104.36     51.37 o 
  -5  10   5       37.23      -28.19     47.49 o 
  -4  10   5        5.41      -20.48     48.88 o 
  -3  10   5       51.56       41.71     56.87 o 
  -2  10   5      433.43      489.67     63.91 o 
  -1  10   5        2.15      -36.50     48.23 o 
   0  10   5      163.00      119.02     50.28 o 
   1  10   5        0.34        8.16     41.14 o 
   2  10   5      456.19      467.26     48.25 o 
   3  10   5       47.13       95.82     35.30 o 
   4  10   5       11.78      -42.10     42.10 o 
   5  10   5       36.10       36.78     49.51 o 
   6  10   5       18.10      -42.60     46.55 o 
   7  10   5       32.43       15.51     54.44 o 
   8  10   5       63.16      120.15     58.78 o 
  -7  11   5      148.04       -1.15     51.88 o 
  -6  11   5       12.23       43.45     51.95 o 
  -5  11   5       73.84      107.97     93.87 o 
  -4  11   5       65.48       77.70     59.11 o 
  -3  11   5       60.83       88.98     55.10 o 
  -2  11   5      137.46      105.07     60.56 o 
  -1  11   5      417.04      394.56     66.24 o 
   0  11   5       35.55     -118.97    118.97 o 
   1  11   5      362.89      412.48     63.54 o 
   2  11   5      122.57      167.53     41.73 o 
   3  11   5       52.94       59.02     40.22 o 
   4  11   5       48.88       17.85     85.56 o 
   5  11   5       78.73       41.12     81.79 o 
   6  11   5        7.34      -30.26     53.82 o 
   7  11   5      171.36       99.16     57.34 o 
  -6  12   5       61.50       86.53     60.88 o 
  -5  12   5        4.70       53.97     59.30 o 
  -4  12   5        4.05        2.98     65.00 o 
  -3  12   5       17.97       37.82     61.70 o 
  -2  12   5       18.82       49.26     59.00 o 
  -1  12   5      117.42       92.91     77.90 o 
   0  12   5      145.80      138.16     58.16 o 
   1  12   5      124.47      127.00     44.71 o 
   2  12   5       15.90       22.60     43.72 o 
   3  12   5        6.94        3.95     51.59 o 
   4  12   5        7.31       11.90     52.99 o 
   5  12   5        8.02      -43.09     76.88 o 
   6  12   5       64.53      110.26     60.02 o 
  -3  13   5       49.35       48.33     65.35 o 
  -2  13   5       18.48       15.61     64.33 o 
  -1  13   5       22.13       37.21     61.87 o 
   0  13   5       55.70        4.74     62.29 o 
   1  13   5       30.45       -6.76     56.09 o 
   2  13   5       17.05        7.64     48.97 o 
   3  13   5       59.30       72.16     60.51 o 
   0   0   6    13202.08    14471.25   1087.55 o 
   1   0   6     6480.73     6105.51    266.02 o 
   2   0   6     1615.76     1559.63     53.58 o 
   3   0   6      286.04      274.53     28.31 o 
   4   0   6      982.01      980.33     41.62 o 
   5   0   6        5.27        3.04      8.92 o 
   6   0   6     1368.48     1377.73     83.49 o 
   7   0   6       82.20       77.35     31.57 o 
   8   0   6      723.26      720.08     53.73 o 
   9   0   6      443.76      479.39     66.41 o 
  10   0   6      187.53      244.87     56.29 o 
  11   0   6      102.61       54.25     49.10 o 
  12   0   6       70.18      135.64     55.31 o 
 -12   1   6      113.09       69.28     55.11 o 
 -11   1   6       24.37      -12.88     45.37 o 
 -10   1   6      143.51       96.06     46.71 o 
  -9   1   6      127.25      171.44     43.78 o 
  -8   1   6      149.81      154.74     38.53 o 
  -7   1   6      754.14      752.69     59.42 o 
  -6   1   6     1261.67     1246.20    125.15 o 
  -5   1   6     1225.48     1125.59     79.12 o 
  -4   1   6     1929.23     1699.58    126.11 o 
  -3   1   6     1245.88     1269.97     92.49 o 
  -2   1   6     3153.71     2953.24    172.68 o 
  -1   1   6     3542.41     3290.75    125.32 o 
   0   1   6      614.01      584.98     41.69 o 
   1   1   6     3876.34     3715.55    135.80 o 
   2   1   6     3013.96     2870.02     98.04 o 
   3   1   6     1209.66     1251.18     51.47 o 
   4   1   6     2069.60     1827.15    108.41 o 
   5   1   6     1315.46     1218.93     51.06 o 
   6   1   6     1162.55     1114.02     92.94 o 
   7   1   6      628.90      622.46     46.84 o 
   8   1   6      140.47      142.82     32.15 o 
   9   1   6       85.38       88.79     33.10 o 
  10   1   6      180.61      129.12     52.85 o 
  11   1   6       25.42      -30.90     48.07 o 
  12   1   6       81.56       76.40     55.08 o 
 -12   2   6        7.43       42.21     54.65 o 
 -11   2   6      106.05       86.86     40.87 o 
 -10   2   6      122.03      167.25     65.58 o 
  -9   2   6      284.36      224.38     61.17 o 
  -8   2   6        0.65      -61.74     61.74 o 
  -7   2   6        5.88      -31.62     35.34 o 
  -6   2   6      212.42      198.10     30.26 o 
  -5   2   6     3690.93     3398.27    616.51 o 
  -4   2   6     1609.76     1533.58    159.36 o 
  -3   2   6     5119.53     4722.71    302.33 o 
  -2   2   6     2049.85     2082.55     86.60 o 
  -1   2   6     1743.31     1793.15     80.53 o 
   0   2   6     5843.19     6175.04    261.32 o 
   1   2   6     1604.32     1618.16     72.82 o 
   2   2   6     2150.67     2285.11     77.19 o 
   3   2   6     4447.32     4362.04    147.87 o 
   4   2   6     1747.14     1741.78     85.65 o 
   5   2   6     3548.48     3498.49    166.09 o 
   6   2   6      154.61      183.13     20.57 o 
   7   2   6        7.81      -23.31     23.31 o 
   8   2   6        0.59       -9.29     28.49 o 
   9   2   6      329.12      355.29     43.68 o 
  10   2   6       90.36       58.05     40.56 o 
  11   2   6       81.27       74.33     44.24 o 
  12   2   6        7.95      -24.34     87.06 o 
 -12   3   6        3.45       45.48     72.15 o 
 -11   3   6       53.30       77.59     41.92 o 
 -10   3   6      100.21       52.62     37.51 o 
  -9   3   6      198.17      216.88     36.42 o 
  -8   3   6        8.29      -12.21     30.68 o 
  -7   3   6     1071.12     1021.67     73.73 o 
  -6   3   6      653.55      649.15     78.63 o 
  -5   3   6     1242.82     1108.36     57.36 o 
  -4   3   6      856.97      738.91     46.98 o 
  -3   3   6     1153.38     1090.88     53.39 o 
  -2   3   6     2171.29     2090.82     99.90 o 
  -1   3   6     6286.96     6419.48    262.71 o 
   0   3   6       61.21       86.70     20.68 o 
   1   3   6     5410.64     5299.94    226.91 o 
   2   3   6     2573.52     2708.59     79.97 o 
   3   3   6     1123.06     1184.73     43.48 o 
   4   3   6     1106.18     1085.54     38.93 o 
   5   3   6     1195.13     1166.72     63.09 o 
   6   3   6      779.59      847.09     42.90 o 
   7   3   6     1084.32     1049.91     74.55 o 
   8   3   6       14.27       -0.09     29.25 o 
   9   3   6      167.61      183.74     48.91 o 
  10   3   6       97.18       48.72     60.76 o 
  11   3   6       42.46       92.14     47.16 o 
  12   3   6        6.98       40.51     51.36 o 
 -12   4   6        6.64      -20.04     44.15 o 
 -11   4   6        3.88       -9.02     39.77 o 
 -10   4   6      143.54      153.25     40.08 o 
  -9   4   6       65.39       79.24     33.17 o 
  -8   4   6      656.70      673.25     49.16 o 
  -7   4   6      197.62      175.37     49.18 o 
  -6   4   6     1117.56     1040.04     48.89 o 
  -5   4   6       40.70       41.77     17.28 o 
  -4   4   6       66.68       48.48     15.40 o 
  -3   4   6     1597.06     1457.30     57.55 o 
  -2   4   6     2569.51     2483.26     84.79 o 
  -1   4   6      277.20      320.53     15.12 o 
   0   4   6     2216.13     2006.23     77.04 o 
   1   4   6      144.71      164.91     20.28 o 
   2   4   6     2655.36     2737.88     83.34 o 
   3   4   6     1501.52     1459.76     54.03 o 
   4   4   6       45.23       38.08     12.81 o 
   5   4   6       25.48       18.90     18.28 o 
   6   4   6     1125.95     1211.06     55.40 o 
   7   4   6      133.19      128.66     26.08 o 
   8   4   6      674.87      729.69     72.43 o 
   9   4   6       64.94       51.28     38.12 o 
  10   4   6      163.40      204.05     45.66 o 
  11   4   6        3.96      -26.17     45.75 o 
  12   4   6        7.06      -30.82     50.46 o 
 -11   5   6       20.56       56.00     42.55 o 
 -10   5   6      135.69      105.39     39.88 o 
  -9   5   6       85.39       28.93     41.67 o 
  -8   5   6      455.77      447.97     85.94 o 
  -7   5   6      116.00      118.10     24.04 o 
  -6   5   6      182.44      163.70     22.65 o 
  -5   5   6      433.84      395.61     25.13 o 
  -4   5   6     1151.85     1027.24     42.41 o 
  -3   5   6     1010.29      915.44     36.26 o 
  -2   5   6     1618.84     1514.56     87.88 o 
  -1   5   6     1667.51     1551.27     49.31 o 
   0   5   6        8.59       -3.49      9.20 o 
   1   5   6     1486.42     1347.74     66.13 o 
   2   5   6     1677.44     1708.21     55.48 o 
   3   5   6      959.98      949.57     41.54 o 
   4   5   6     1389.64     1287.56     47.92 o 
   5   5   6      451.42      455.27     31.76 o 
   6   5   6      187.35      149.61     32.14 o 
   7   5   6       87.15       86.73     26.01 o 
   8   5   6      369.82      372.28     45.11 o 
   9   5   6      102.51       95.70     40.43 o 
  10   5   6      139.90       84.89     43.85 o 
  11   5   6       17.92      -39.73     45.89 o 
 -11   6   6       61.78       76.58     55.32 o 
 -10   6   6       19.67      -12.77     48.83 o 
  -9   6   6       62.54       47.28     33.67 o 
  -8   6   6      233.89      221.55     31.91 o 
  -7   6   6      273.71      232.94     28.42 o 
  -6   6   6      846.19      767.91     37.72 o 
  -5   6   6     1702.88     1602.67     60.04 o 
  -4   6   6       72.52       55.83     15.77 o 
  -3   6   6     2579.43     2347.24     92.03 o 
  -2   6   6       16.57        9.47     11.00 o 
  -1   6   6      928.87      876.28     35.43 o 
   0   6   6       37.16       41.48      9.46 o 
   1   6   6      989.63     1013.73     40.68 o 
   2   6   6        4.56        1.14     14.30 o 
   3   6   6     2646.52     2658.67     92.21 o 
   4   6   6      100.63      101.00     18.16 o 
   5   6   6     1574.50     1702.73     74.19 o 
   6   6   6      866.54      916.80     50.21 o 
   7   6   6      226.53      276.55     34.94 o 
   8   6   6      242.63      261.72     43.78 o 
   9   6   6       67.28       69.75     40.14 o 
  10   6   6       20.47        9.10     44.20 o 
  11   6   6       53.07       56.06     86.19 o 
 -10   7   6       71.57       73.29     76.43 o 
  -9   7   6       63.69      -59.81     59.81 o 
  -8   7   6       90.18       65.01     34.11 o 
  -7   7   6      159.30      155.31     34.76 o 
  -6   7   6      743.75      699.80    117.73 o 
  -5   7   6      271.23      277.41     34.30 o 
  -4   7   6      849.73      837.79     53.19 o 
  -3   7   6       89.75       82.24     35.09 o 
  -2   7   6      359.46      340.25     45.42 o 
  -1   7   6      953.19      981.40     68.03 o 
   0   7   6       51.50       32.21     23.33 o 
   1   7   6      894.00      887.02     40.80 o 
   2   7   6      513.85      534.57     30.49 o 
   3   7   6      169.07      148.13     23.86 o 
   4   7   6     1056.13     1068.42     95.15 o 
   5   7   6      274.08      290.95     32.43 o 
   6   7   6      593.29      664.81     45.96 o 
   7   7   6      190.39      283.54     37.44 o 
   8   7   6       83.97       64.91     40.73 o 
   9   7   6       50.97       65.11     45.80 o 
  10   7   6       76.98       66.66     56.22 o 
 -10   8   6       31.84       54.94     75.33 o 
  -9   8   6        1.51       44.49     68.26 o 
  -8   8   6      111.35       80.93    103.55 o 
  -7   8   6       15.57       40.44     40.16 o 
  -6   8   6      392.11      299.61     50.73 o 
  -5   8   6       35.75       93.64     40.03 o 
  -4   8   6      150.59      229.46     44.98 o 
  -3   8   6      171.20      118.51     39.96 o 
  -2   8   6     1321.54     1399.36    106.19 o 
  -1   8   6      660.86      870.60     68.25 o 
   0   8   6     1614.95     1570.76     80.16 o 
   1   8   6      699.42      706.53     36.26 o 
   2   8   6     1521.49     1488.55     64.76 o 
   3   8   6      169.00      174.28     24.27 o 
   4   8   6      108.08       45.05     25.91 o 
   5   8   6       52.68       46.00     28.14 o 
   6   8   6      319.38      330.53     37.28 o 
   7   8   6       33.48       70.42     32.81 o 
   8   8   6       80.62      107.09     38.32 o 
   9   8   6        1.79      -54.92     54.92 o 
  10   8   6       21.08      -60.77     60.77 o 
  -9   9   6       44.59       16.72     79.73 o 
  -8   9   6       12.85       -9.10     47.35 o 
  -7   9   6      110.06        9.00     43.12 o 
  -6   9   6       13.25       27.94     44.90 o 
  -5   9   6      123.51      126.13     48.45 o 
  -4   9   6      128.70      226.81     56.63 o 
  -3   9   6       95.90       87.10     44.97 o 
  -2   9   6       25.71      105.15     46.28 o 
  -1   9   6      284.08      298.40     52.88 o 
   0   9   6      753.75      797.86     72.80 o 
   1   9   6      234.92      237.22     50.74 o 
   2   9   6       65.38       12.10     32.09 o 
   3   9   6       65.92       35.92     32.32 o 
   4   9   6      123.81      185.31     71.71 o 
   5   9   6      132.02      137.76     45.02 o 
   6   9   6       28.14      -17.93     45.50 o 
   7   9   6       98.78       90.61     49.68 o 
   8   9   6        5.85      -17.60     52.76 o 
   9   9   6       38.66       -9.46     85.82 o 
  -8  10   6        6.73       15.95     51.52 o 
  -7  10   6       34.43      -22.08     48.55 o 
  -6  10   6        8.85       12.24     46.03 o 
  -5  10   6      224.28      238.58     56.28 o 
  -4  10   6       75.93      -32.85     48.81 o 
  -3  10   6      447.29      546.00     68.63 o 
  -2  10   6       23.34       18.89     47.74 o 
  -1  10   6       71.99       34.00     63.92 o 
   0  10   6        0.36      -45.51     45.51 o 
   1  10   6       95.16       25.12     45.69 o 
   2  10   6       26.15       59.81     36.97 o 
   3  10   6      427.48      434.40     46.32 o 
   4  10   6       60.56       63.57     44.89 o 
   5  10   6      212.06      225.45     82.03 o 
   6  10   6       10.96       10.26     48.89 o 
   7  10   6       36.07       74.32     56.12 o 
   8  10   6        6.55      -11.23     57.16 o 
  -7  11   6       95.30       91.05     56.78 o 
  -6  11   6       36.29       97.62     54.73 o 
  -5  11   6      113.31      258.90     66.72 o 
  -4  11   6      182.56      194.18     60.90 o 
  -3  11   6      110.23      160.27     59.45 o 
  -2  11   6      139.35       95.40     61.69 o 
  -1  11   6       11.20       97.28     60.25 o 
   0  11   6      119.60      113.30     54.50 o 
   1  11   6       13.31       25.79     51.04 o 
   2  11   6      159.13       79.04     42.07 o 
   3  11   6       90.46       97.29     51.51 o 
   4  11   6      159.72      113.28     51.86 o 
   5  11   6       90.81       25.60     53.68 o 
   6  11   6       24.62       44.26     53.82 o 
   7  11   6       73.50      -23.23     58.70 o 
  -5  12   6        1.54       60.85     62.81 o 
  -4  12   6       61.78      -55.67     55.67 o 
  -3  12   6       17.05       15.44     64.88 o 
  -2  12   6       97.78      183.74     67.03 o 
  -1  12   6      114.71       52.57     62.03 o 
   0  12   6       60.32       61.98     62.61 o 
   1  12   6      125.57      138.97     61.07 o 
   2  12   6       99.75      110.31     48.36 o 
   3  12   6       16.29        2.27     55.74 o 
   4  12   6       69.91       92.31    145.47 o 
   5  12   6        3.81      -35.47     53.75 o 
  -3  13   6        2.51      -52.29     67.72 o 
  -2  13   6       38.33      103.40     67.82 o 
  -1  13   6       58.92       70.75     69.08 o 
   0  13   6        7.92      -33.42     75.77 o 
   1  13   6       59.80       24.79     53.10 o 
   2  13   6       45.04      127.79     63.46 o 
   3  13   6        3.22      -56.06     56.06 o 
   1   0   7      359.49      405.37     25.78 o 
   2   0   7     4162.37     3939.48    168.08 o 
   3   0   7     8451.24     8261.83    499.36 o 
   4   0   7     1918.64     1823.12    122.05 o 
   5   0   7     3326.99     3073.76    266.84 o 
   6   0   7       30.66       17.35     21.38 o 
   7   0   7       53.26       77.46     27.81 o 
   8   0   7       10.08        2.22     29.20 o 
   9   0   7      151.11      158.97     45.52 o 
  10   0   7      247.96      241.79     50.64 o 
  11   0   7      443.34      418.69     61.48 o 
  12   0   7       41.50       70.14     57.51 o 
 -12   1   7       24.91       26.99     53.02 o 
 -11   1   7      144.27      153.69     88.96 o 
 -10   1   7      478.17      443.00     58.40 o 
  -9   1   7      339.26      344.69     99.83 o 
  -8   1   7      143.96      198.02     59.12 o 
  -7   1   7      396.37      348.49     86.69 o 
  -6   1   7      458.40      554.62     82.01 o 
  -5   1   7     1272.87     1173.06     62.68 o 
  -4   1   7     2144.54     1989.12    127.21 o 
  -3   1   7      965.48      950.02     49.81 o 
  -2   1   7     4634.97     4414.28    162.90 o 
  -1   1   7     4481.13     4358.83    163.59 o 
   0   1   7     2202.23     2232.56     99.24 o 
   1   1   7     4588.91     4507.08    165.84 o 
   2   1   7     4343.11     4415.97    146.29 o 
   3   1   7      887.86      829.83     39.97 o 
   4   1   7     2510.77     2488.30    145.62 o 
   5   1   7     1229.75     1257.93     59.28 o 
   6   1   7      510.42      532.00     43.50 o 
   7   1   7      426.29      370.28     37.17 o 
   8   1   7      128.36      128.49     33.57 o 
   9   1   7      268.30      311.52     42.48 o 
  10   1   7      491.32      512.06     54.25 o 
  11   1   7      139.81       30.62     49.90 o 
  12   1   7       34.68       24.23     54.15 o 
 -12   2   7        1.60      -43.34     53.40 o 
 -11   2   7       20.84      -16.59     54.94 o 
 -10   2   7       89.89      120.38     44.14 o 
  -9   2   7      238.34      162.34     42.66 o 
  -8   2   7      843.13      907.23    120.81 o 
  -7   2   7      413.71      406.22     45.28 o 
  -6   2   7      833.56      796.23    149.86 o 
  -5   2   7      644.47      633.33     50.52 o 
  -4   2   7       77.73       43.78     26.36 o 
  -3   2   7     1817.52     1838.00     73.40 o 
  -2   2   7     2484.26     2593.94     82.20 o 
  -1   2   7     4193.64     4274.81    159.16 o 
   0   2   7    24860.38    25533.40   1064.47 o 
   1   2   7     4208.33     4215.85    209.11 o 
   2   2   7     2006.22     2189.61     90.03 o 
   3   2   7     1685.45     1851.69     74.20 o 
   4   2   7       83.90       80.66     11.09 o 
   5   2   7      651.40      655.74     45.69 o 
   6   2   7      849.85      824.22     51.54 o 
   7   2   7      459.21      420.31     51.23 o 
   8   2   7      894.93      915.55     63.88 o 
   9   2   7      226.09      181.90     47.00 o 
  10   2   7       79.69       81.09     39.94 o 
  11   2   7       20.49       19.31     43.70 o 
  12   2   7        2.44        9.92     59.59 o 
 -12   3   7       61.21       63.37     45.81 o 
 -11   3   7       13.31      -40.82     40.82 o 
 -10   3   7      179.27      186.96     68.85 o 
  -9   3   7      152.12      199.62     65.38 o 
  -8   3   7      396.98      342.86     53.00 o 
  -7   3   7      627.10      710.67     59.14 o 
  -6   3   7      531.00      463.28     67.19 o 
  -5   3   7      564.04      547.34     37.64 o 
  -4   3   7      759.73      666.62     55.78 o 
  -3   3   7      132.86      121.70     17.93 o 
  -2   3   7      900.16      806.72     35.95 o 
  -1   3   7     3238.31     3291.28    143.55 o 
   0   3   7     2735.00     3018.17    131.79 o 
   1   3   7     3057.85     3268.01    142.43 o 
   2   3   7      919.31      928.50     32.85 o 
   3   3   7      172.96      152.29     32.46 o 
   4   3   7      890.65      864.50     36.26 o 
   5   3   7      620.90      635.88     35.10 o 
   6   3   7      519.89      548.04     43.56 o 
   7   3   7      647.52      661.12     50.63 o 
   8   3   7      369.71      381.69     43.61 o 
   9   3   7      166.68      179.20     41.07 o 
  10   3   7      175.15      213.60     47.13 o 
  11   3   7       17.18       49.16     45.78 o 
  12   3   7       53.27       57.93     51.24 o 
 -11   4   7      184.15      131.15     44.35 o 
 -10   4   7      104.66       87.98     40.53 o 
  -9   4   7        2.28      -10.39     33.28 o 
  -8   4   7       16.76       -6.42     27.48 o 
  -7   4   7      267.81      240.94     34.17 o 
  -6   4   7      169.82      139.82     23.13 o 
  -5   4   7     1428.96     1263.42     55.47 o 
  -4   4   7      863.66      799.14     52.83 o 
  -3   4   7      856.21      771.08     36.26 o 
  -2   4   7      988.54      944.59     43.73 o 
  -1   4   7     1198.74     1230.11     53.13 o 
   0   4   7        1.84        3.72     12.34 o 
   1   4   7     1492.56     1554.47     98.69 o 
   2   4   7     1192.36     1212.88     40.71 o 
   3   4   7      751.88      732.49     32.69 o 
   4   4   7      878.49      879.13     46.74 o 
   5   4   7     1388.54     1425.61     61.89 o 
   6   4   7      144.20      180.75     24.13 o 
   7   4   7      200.27      144.59     33.93 o 
   8   4   7       18.99       44.49     33.34 o 
   9   4   7        0.82      -37.32     37.32 o 
  10   4   7      101.55      106.25     43.17 o 
  11   4   7      189.67      205.85     50.40 o 
 -11   5   7       15.42       -7.88     41.69 o 
 -10   5   7       27.98       19.96     37.63 o 
  -9   5   7      443.86      494.30     46.58 o 
  -8   5   7       60.47       37.42     29.86 o 
  -7   5   7      684.91      679.99     41.76 o 
  -6   5   7      107.14       68.05     23.29 o 
  -5   5   7     1262.07     1112.23     51.47 o 
  -4   5   7      946.38      898.07     42.00 o 
  -3   5   7     1262.58     1130.36     58.24 o 
  -2   5   7      491.59      434.15     21.79 o 
  -1   5   7      897.33      851.27     27.95 o 
   0   5   7      547.24      551.80     30.36 o 
   1   5   7      768.59      796.01     44.70 o 
   2   5   7      432.37      414.62     22.77 o 
   3   5   7     1131.57     1138.69     46.18 o 
   4   5   7      935.61      894.04     46.31 o 
   5   5   7     1252.96     1318.99     92.13 o 
   6   5   7      119.50      186.11     33.28 o 
   7   5   7      613.27      753.59     55.76 o 
   8   5   7       53.75       47.44     47.64 o 
   9   5   7      426.09      424.49     51.68 o 
  10   5   7       31.00      -19.79     41.06 o 
  11   5   7        9.12       41.97     48.35 o 
 -11   6   7       50.59       65.69     53.23 o 
 -10   6   7       85.82       47.22     48.13 o 
  -9   6   7       79.73       77.53     46.59 o 
  -8   6   7      916.14      804.07     57.71 o 
  -7   6   7      386.84      359.67     40.09 o 
  -6   6   7      437.19      382.66     32.42 o 
  -5   6   7      322.91      319.05     35.24 o 
  -4   6   7      533.15      456.31     34.20 o 
  -3   6   7       16.36       14.27     15.53 o 
  -2   6   7     1422.75     1283.90    104.46 o 
  -1   6   7      395.59      385.76     27.58 o 
   0   6   7     3430.09     3420.80    148.12 o 
   1   6   7      350.01      389.53     33.55 o 
   2   6   7     1459.19     1502.28     51.38 o 
   3   6   7       10.18        0.81     16.83 o 
   4   6   7      617.32      630.46     53.22 o 
   5   6   7      261.34      249.57     29.08 o 
   6   6   7      541.63      639.88     50.76 o 
   7   6   7      453.37      512.09     40.49 o 
   8   6   7      937.89     1024.97     71.53 o 
   9   6   7       70.41       66.41     43.11 o 
  10   6   7       98.65      115.49     50.09 o 
  11   6   7       51.61       27.71     49.45 o 
 -10   7   7       29.01      -56.30     73.89 o 
  -9   7   7      115.59        9.45     66.86 o 
  -8   7   7      244.38      210.27     47.12 o 
  -7   7   7       65.66       55.68     40.77 o 
  -6   7   7       34.35        2.22     34.39 o 
  -5   7   7      651.05      537.06     54.59 o 
  -4   7   7       12.59       55.33     34.85 o 
  -3   7   7      399.41      434.38     79.02 o 
  -2   7   7      680.29      744.95     59.99 o 
  -1   7   7      155.39      114.36     40.05 o 
   0   7   7      212.43      261.63     31.82 o 
   1   7   7      283.96      312.65     24.91 o 
   2   7   7      524.25      619.75     31.54 o 
   3   7   7      429.56      477.02     33.48 o 
   4   7   7        2.79        8.69     23.25 o 
   5   7   7      669.68      740.73     54.15 o 
   6   7   7       24.80        0.82     25.78 o 
   7   7   7       75.64      107.05     32.79 o 
   8   7   7      225.74      246.28     47.62 o 
   9   7   7      116.04       51.75     46.23 o 
  10   7   7       32.01       -1.32     49.41 o 
  -9   8   7       33.76        1.51     44.45 o 
  -8   8   7        2.69       -6.58     42.80 o 
  -7   8   7      130.20       37.41     44.80 o 
  -6   8   7       44.18      -14.02     40.68 o 
  -5   8   7      150.70      132.51     43.10 o 
  -4   8   7        0.82       -3.29     39.40 o 
  -3   8   7     1426.89     1436.20    115.64 o 
  -2   8   7      611.47      562.48     59.41 o 
  -1   8   7      946.75     1038.00     77.50 o 
   0   8   7      324.10      393.13     40.02 o 
   1   8   7      882.13      915.89     43.10 o 
   2   8   7      726.99      754.97     40.17 o 
   3   8   7     1505.05     1405.26     58.34 o 
   4   8   7        2.69      -23.71     23.71 o 
   5   8   7      138.26      152.18     30.98 o 
   6   8   7       53.03       67.10     32.11 o 
   7   8   7      131.09       89.28     33.73 o 
   8   8   7        5.74       35.94     44.05 o 
   9   8   7       51.82       25.66     49.47 o 
  -9   9   7       74.31       38.16     82.91 o 
  -8   9   7       47.28       35.69     49.17 o 
  -7   9   7       27.42       50.78     48.42 o 
  -6   9   7       30.92      105.35     48.60 o 
  -5   9   7       37.29      -39.34     39.34 o 
  -4   9   7      261.16      252.83     74.24 o 
  -3   9   7      247.21      211.62     59.90 o 
  -2   9   7      329.09      272.32     53.18 o 
  -1   9   7      341.28      324.48    170.10 o 
   0   9   7       40.07        2.60     43.81 o 
   1   9   7      246.72      344.98     70.67 o 
   2   9   7      347.34      378.13     57.26 o 
   3   9   7      243.05      332.15     53.66 o 
   4   9   7      243.17      257.42     49.60 o 
   5   9   7       69.60       80.21     46.41 o 
   6   9   7       38.24       55.14     46.07 o 
   7   9   7       20.87       40.10     87.29 o 
   8   9   7       52.08       14.23     77.41 o 
   9   9   7       78.95       80.39     85.55 o 
  -8  10   7      184.49      173.26     60.06 o 
  -7  10   7       48.57      134.53     55.13 o 
  -6  10   7      134.15       97.14     86.62 o 
  -5  10   7       38.70       37.38     49.21 o 
  -4  10   7       69.75       58.69     50.17 o 
  -3  10   7       14.61       33.23     52.58 o 
  -2  10   7      108.60       89.61     51.54 o 
  -1  10   7      119.06       79.21     96.66 o 
   0  10   7       66.89      115.07     50.97 o 
   1  10   7      120.75      173.76     54.12 o 
   2  10   7      113.07      101.89     40.29 o 
   3  10   7       15.01      -37.29     42.36 o 
   4  10   7       52.59        1.94     46.39 o 
   5  10   7       43.40       91.40     54.56 o 
   6  10   7      142.02      178.73     55.10 o 
   7  10   7       51.48       -4.76     52.30 o 
   8  10   7      206.86       36.35     81.77 o 
  -6  11   7        4.17        4.83     53.64 o 
  -5  11   7       20.37      -48.24     54.82 o 
  -4  11   7       17.48       60.02     58.04 o 
  -3  11   7        3.85       13.09     55.06 o 
  -2  11   7       86.80      155.03     72.57 o 
  -1  11   7      105.63      232.15     59.35 o 
   0  11   7        0.93       -6.22     55.02 o 
   1  11   7      128.98       89.04     88.61 o 
   2  11   7       75.45      169.11     45.56 o 
   3  11   7        7.68      -52.79     52.79 o 
   4  11   7        9.11       24.76     52.65 o 
   5  11   7       15.90      -37.54     51.62 o 
   6  11   7        4.18       26.28     56.71 o 
  -5  12   7      179.02      197.11     64.83 o 
  -4  12   7        8.40       -5.83     78.93 o 
  -3  12   7      166.03      110.94     70.83 o 
  -2  12   7       21.27       46.98     62.96 o 
  -1  12   7        9.63        6.08     62.45 o 
   0  12   7       18.90       32.76     58.79 o 
   1  12   7        5.45       90.66     49.22 o 
   2  12   7       15.48       20.43     72.56 o 
   3  12   7      178.70      224.50     64.04 o 
   4  12   7        4.18       21.29     55.80 o 
   5  12   7      176.96      286.37    106.13 o 
  -2  13   7        4.83      -63.29     63.29 o 
  -1  13   7        6.58      -19.57     66.50 o 
   0  13   7        4.33      -29.98     71.45 o 
   1  13   7       11.62      -30.90     57.42 o 
   2  13   7        7.33       88.21     65.36 o 
   0   0   8     5709.51     5854.40    448.40 o 
   1   0   8       17.10       44.90     13.59 o 
   2   0   8     2305.48     2317.46     90.29 o 
   3   0   8      150.44      146.25     16.97 o 
   4   0   8       19.58       40.32     19.08 o 
   5   0   8      305.41      302.21     34.15 o 
   6   0   8      779.97      798.81     65.65 o 
   7   0   8      530.09      648.48     72.63 o 
   8   0   8      949.06      988.39     68.25 o 
   9   0   8       60.10       84.14     37.09 o 
  10   0   8      416.24      423.86     59.10 o 
  11   0   8      199.08      148.23     55.24 o 
  12   0   8       96.71        9.91     57.56 o 
 -12   1   8       21.84       74.93     70.30 o 
 -11   1   8       35.39       56.31     72.04 o 
 -10   1   8       97.37       77.26     45.41 o 
  -9   1   8      392.62      338.94     51.90 o 
  -8   1   8      247.20      261.69     44.66 o 
  -7   1   8       79.51       70.03     32.75 o 
  -6   1   8      463.12      484.06     50.88 o 
  -5   1   8      712.26      689.25     53.13 o 
  -4   1   8     1343.54     1279.63    112.31 o 
  -3   1   8      704.89      756.67     51.39 o 
  -2   1   8     2915.54     2798.72    106.03 o 
  -1   1   8     1246.06     1153.10     54.30 o 
   0   1   8     2168.52     2366.12    105.02 o 
   1   1   8      953.44      878.09     40.10 o 
   2   1   8     2878.94     2842.55     97.22 o 
   3   1   8      647.41      612.19     29.18 o 
   4   1   8     1337.95     1250.42     54.61 o 
   5   1   8      705.78      698.73     36.13 o 
   6   1   8      584.15      596.58     66.19 o 
   7   1   8       98.38       87.93     28.74 o 
   8   1   8      266.22      305.09     39.67 o 
   9   1   8      390.97      445.50     48.96 o 
  10   1   8      120.92       93.06     38.23 o 
  11   1   8       50.48       23.04     51.10 o 
  12   1   8       34.45        0.76     53.76 o 
 -12   2   8       40.20      -38.44     78.93 o 
 -11   2   8       40.86       29.22     77.55 o 
 -10   2   8      111.07       88.04     49.42 o 
  -9   2   8       36.56        1.01     37.30 o 
  -8   2   8        7.44       -0.69     33.53 o 
  -7   2   8      196.77      193.09     74.46 o 
  -6   2   8      240.51      202.08     33.46 o 
  -5   2   8     2488.80     2207.90    130.83 o 
  -4   2   8      955.31      911.83     98.85 o 
  -3   2   8     4046.88     4204.18    183.41 o 
  -2   2   8     1162.46     1059.30     48.39 o 
  -1   2   8     4622.72     4989.89    189.28 o 
   0   2   8     1211.05     1369.05     65.11 o 
   1   2   8     5044.65     5484.99    257.90 o 
   2   2   8     1143.02     1110.76     43.11 o 
   3   2   8     4250.90     4488.52    148.40 o 
   4   2   8     1018.67      915.43     60.20 o 
   5   2   8     2351.87     2351.77    145.83 o 
   6   2   8      212.47      190.00     30.28 o 
   7   2   8      190.95      148.04     31.02 o 
   8   2   8        5.82      -20.42     28.87 o 
   9   2   8       20.34        7.73     33.11 o 
  10   2   8       98.97      152.30     41.90 o 
  11   2   8       47.57       23.16     43.27 o 
  12   2   8       41.92       -3.40     57.23 o 
 -11   3   8       45.74       96.59     43.87 o 
 -10   3   8      157.82      130.70     71.51 o 
  -9   3   8      190.18      162.45     47.19 o 
  -8   3   8       21.73       46.75     38.15 o 
  -7   3   8      108.70       99.27     36.70 o 
  -6   3   8      293.97      237.84     77.97 o 
  -5   3   8     1191.32     1062.11     73.00 o 
  -4   3   8      715.32      671.96     59.60 o 
  -3   3   8     1131.03     1058.79     56.52 o 
  -2   3   8     2286.74     2134.25     99.63 o 
  -1   3   8      802.06      856.04     45.75 o 
   0   3   8     1956.65     2063.56    133.31 o 
   1   3   8     1332.16     1439.83     68.27 o 
   2   3   8     2112.17     2144.72     68.82 o 
   3   3   8     1250.11     1232.74     41.71 o 
   4   3   8      603.62      631.53     35.55 o 
   5   3   8     1220.19     1236.53     68.64 o 
   6   3   8      324.71      384.71     38.47 o 
   7   3   8      176.26      134.53     32.82 o 
   8   3   8       29.65       11.03     33.14 o 
   9   3   8      168.14       85.72     37.23 o 
  10   3   8      162.30      122.19     44.61 o 
  11   3   8       37.85       41.82     41.96 o 
 -11   4   8        2.64      -20.02     40.06 o 
 -10   4   8      158.17      206.03     43.73 o 
  -9   4   8       11.94       11.76     59.18 o 
  -8   4   8      518.72      485.42     45.22 o 
  -7   4   8      518.23      491.10     52.39 o 
  -6   4   8      644.37      571.89     43.06 o 
  -5   4   8      417.10      364.07     31.76 o 
  -4   4   8       44.30       59.34     20.52 o 
  -3   4   8      650.25      565.73     36.16 o 
  -2   4   8     1529.13     1516.51     88.65 o 
  -1   4   8     1554.01     1395.92     57.10 o 
   0   4   8     1974.52     2043.01     79.85 o 
   1   4   8     1639.45     1584.68     73.11 o 
   2   4   8     1411.50     1414.77     49.40 o 
   3   4   8      616.40      659.86     28.97 o 
   4   4   8       59.10       69.67     20.33 o 
   5   4   8      424.96      441.83     32.10 o 
   6   4   8      716.26      749.66     41.97 o 
   7   4   8      500.51      519.83     48.12 o 
   8   4   8      564.66      567.93     53.99 o 
   9   4   8       16.07       20.93     39.30 o 
  10   4   8      139.98      160.58     47.56 o 
  11   4   8        2.95       -9.29     46.09 o 
 -11   5   8      100.99      107.12     46.46 o 
 -10   5   8       67.23       89.72     40.21 o 
  -9   5   8       50.65       68.64     36.18 o 
  -8   5   8      458.06      397.04     42.81 o 
  -7   5   8      206.12      169.51     28.05 o 
  -6   5   8      340.46      308.57     32.96 o 
  -5   5   8       31.64       -1.23     19.50 o 
  -4   5   8      740.80      737.07     38.52 o 
  -3   5   8      304.95      298.88     24.50 o 
  -2   5   8      677.72      688.19     35.71 o 
  -1   5   8      485.81      472.67     22.43 o 
   0   5   8     1404.58     1348.89     73.90 o 
   1   5   8      502.45      545.68     38.09 o 
   2   5   8      713.15      774.68     32.87 o 
   3   5   8      292.42      296.84     23.62 o 
   4   5   8      611.55      764.12     42.71 o 
   5   5   8       54.42       59.46     32.18 o 
   6   5   8      340.50      384.92     34.79 o 
   7   5   8      221.38      235.20     38.59 o 
   8   5   8      476.21      572.59     53.86 o 
   9   5   8       21.41       17.23     42.47 o 
  10   5   8       71.17       67.94     44.72 o 
  11   5   8       87.75      178.48     53.97 o 
 -10   6   8       49.35       16.77     81.59 o 
  -9   6   8        7.64       10.27     65.61 o 
  -8   6   8      111.32      128.75     43.61 o 
  -7   6   8      713.45      695.09     52.05 o 
  -6   6   8       92.18       79.76     29.19 o 
  -5   6   8      652.60      630.96     45.01 o 
  -4   6   8      292.57      313.02     44.53 o 
  -3   6   8      289.75      301.22     33.56 o 
  -2   6   8      435.81      444.11     33.13 o 
  -1   6   8      383.49      418.89     29.83 o 
   0   6   8      262.61      288.90     25.03 o 
   1   6   8      503.72      596.52     42.42 o 
   2   6   8      325.36      383.83     33.87 o 
   3   6   8      379.06      376.89     27.16 o 
   4   6   8      228.21      232.76     29.05 o 
   5   6   8      605.65      680.27     43.73 o 
   6   6   8      111.72       73.50     27.93 o 
   7   6   8      736.98      790.04     62.37 o 
   8   6   8      119.67      163.47     43.86 o 
   9   6   8        7.26      -46.92     46.92 o 
  10   6   8       49.79      129.12     51.54 o 
 -10   7   8       39.59       89.01     70.28 o 
  -9   7   8       69.75       69.57     68.79 o 
  -8   7   8       16.98       88.95     43.20 o 
  -7   7   8      137.23      129.94     43.11 o 
  -6   7   8      490.90      431.34    126.13 o 
  -5   7   8      213.44      194.09     60.88 o 
  -4   7   8      105.10      122.88     57.31 o 
  -3   7   8     2043.45     1992.13    241.76 o 
  -2   7   8      273.54      341.01     48.99 o 
  -1   7   8      827.51      877.81     71.71 o 
   0   7   8       47.23       53.07     26.40 o 
   1   7   8      736.63      804.64     40.49 o 
   2   7   8      187.16      194.14     21.85 o 
   3   7   8     1852.83     1917.01    129.00 o 
   4   7   8       45.91       24.28     24.68 o 
   5   7   8      298.45      303.30     36.40 o 
   6   7   8      541.94      642.70     55.64 o 
   7   7   8       78.98       85.88     31.16 o 
   8   7   8       18.34       14.99     47.15 o 
   9   7   8       64.41        5.77     47.57 o 
  10   7   8       32.19       46.31     48.52 o 
  -9   8   8        4.01       24.96     47.45 o 
  -8   8   8      156.01      142.97     47.70 o 
  -7   8   8       66.33       29.68     56.09 o 
  -6   8   8      276.04      334.97    132.74 o 
  -5   8   8      106.02      134.54     45.89 o 
  -4   8   8      334.14      284.12     60.94 o 
  -3   8   8      166.66      165.00     45.08 o 
  -2   8   8      751.85      756.42     97.96 o 
  -1   8   8       73.34       -0.15     66.63 o 
   0   8   8     2288.92     2218.73    106.46 o 
   1   8   8      126.97      134.04     24.76 o 
   2   8   8      646.07      662.72     35.45 o 
   3   8   8      158.19      112.53     28.90 o 
   4   8   8      312.18      289.13     34.22 o 
   5   8   8       90.32       36.86     29.30 o 
   6   8   8      357.92      382.84     56.18 o 
   7   8   8       75.22       30.57     34.68 o 
   8   8   8      211.20       78.64     47.87 o 
   9   8   8        8.51      -21.33     46.35 o 
  -8   9   8       29.58        2.58     46.70 o 
  -7   9   8       19.55       14.52     49.77 o 
  -6   9   8       57.02        0.63     45.18 o 
  -5   9   8        4.62      -17.87     45.70 o 
  -4   9   8       30.59       34.43     44.45 o 
  -3   9   8       12.48        7.54     47.65 o 
  -2   9   8       55.47       27.88     57.86 o 
  -1   9   8      105.13       72.13     49.47 o 
   0   9   8       22.33       44.11     48.60 o 
   1   9   8      153.54      177.42     40.02 o 
   2   9   8       36.65      -26.66     27.08 o 
   3   9   8       22.30       17.90     32.15 o 
   4   9   8       40.46        4.30     32.88 o 
   5   9   8        4.50      -25.09     34.68 o 
   6   9   8       74.01       66.98     41.23 o 
   7   9   8       38.41      -45.17     48.21 o 
   8   9   8       40.34       11.17     55.55 o 
  -7  10   8       74.65       55.85     81.32 o 
  -6  10   8        8.68       40.96     65.25 o 
  -5  10   8       35.76      -31.16     50.70 o 
  -4  10   8       22.23       56.74     53.75 o 
  -3  10   8       31.45       33.00     55.05 o 
  -2  10   8       70.73       59.76     57.61 o 
  -1  10   8       72.96      117.76    130.76 o 
   0  10   8       18.14       33.26     55.18 o 
   1  10   8       84.96       57.60     52.92 o 
   2  10   8       48.04        0.55     38.49 o 
   3  10   8       78.65      150.88     54.15 o 
   4  10   8       21.36       14.89     46.55 o 
   5  10   8       53.74       28.58     51.76 o 
   6  10   8        8.02      -35.10     49.26 o 
   7  10   8       78.82       55.55     59.03 o 
  -6  11   8        8.46      -33.83     91.67 o 
  -5  11   8       36.85      -43.14     58.31 o 
  -4  11   8      121.05       88.74     61.60 o 
  -3  11   8       47.92       58.40     59.78 o 
  -2  11   8       65.63      -42.59     61.18 o 
  -1  11   8       25.82       55.04     60.32 o 
   0  11   8       10.45      -24.66     66.48 o 
   1  11   8       12.28      -53.08     55.22 o 
   2  11   8       55.11       89.68     55.78 o 
   3  11   8       37.58       90.20     65.13 o 
   4  11   8       91.69       90.78     54.33 o 
   5  11   8       57.92       34.98     57.74 o 
   6  11   8        9.23       25.99     59.31 o 
  -4  12   8        1.96       15.48     62.98 o 
  -3  12   8       55.29       43.99     69.43 o 
  -2  12   8       78.05      102.97     66.92 o 
  -1  12   8        1.22     -108.08    127.79 o 
   0  12   8       22.85       56.03     61.31 o 
   1  12   8        2.34      -24.77     48.05 o 
   2  12   8       90.29      141.92    148.17 o 
   3  12   8       54.14       22.19     67.47 o 
   4  12   8        5.82      -26.33     83.80 o 
   1   0   9       93.84       74.14     16.53 o 
   2   0   9     1558.53     1500.69     61.82 o 
   3   0   9     4085.02     4037.83    155.24 o 
   4   0   9      244.14      248.48     38.82 o 
   5   0   9      846.21      829.83     78.98 o 
   6   0   9      168.48      174.12     43.33 o 
   7   0   9      274.47      317.93     47.94 o 
   8   0   9       21.23      -11.51     30.92 o 
   9   0   9       11.24      -23.99     34.72 o 
  10   0   9        9.55       15.60     42.74 o 
  11   0   9      260.88      246.78     54.27 o 
 -11   1   9        8.39       11.35     49.69 o 
 -10   1   9       70.42       51.98     46.00 o 
  -9   1   9       64.52       90.79     72.11 o 
  -8   1   9      268.26      304.62    106.93 o 
  -7   1   9      536.62      566.91     68.12 o 
  -6   1   9      473.20      566.32     71.92 o 
  -5   1   9     1356.43     1272.70     92.53 o 
  -4   1   9     1582.31     1375.39     72.65 o 
  -3   1   9     1038.99      968.16     70.33 o 
  -2   1   9      332.07      374.99     25.06 o 
  -1   1   9     2364.30     2339.98    111.93 o 
   0   1   9      288.78      282.43     25.00 o 
   1   1   9     2730.91     2714.44    101.34 o 
   2   1   9      473.36      554.80     26.45 o 
   3   1   9     1028.03      969.29     39.39 o 
   4   1   9     1687.82     1596.28     64.76 o 
   5   1   9     1339.30     1164.58    105.52 o 
   6   1   9      485.14      577.83     72.34 o 
   7   1   9      625.31      562.27     69.18 o 
   8   1   9      256.97      254.37     72.91 o 
   9   1   9       91.61      136.52     39.29 o 
  10   1   9       79.17       78.50     40.92 o 
  11   1   9       11.72      -16.41     66.60 o 
 -11   2   9        2.29       -0.21     50.30 o 
 -10   2   9       14.41      -31.59     42.25 o 
  -9   2   9       69.02       47.97     40.75 o 
  -8   2   9      833.84      824.75    221.09 o 
  -7   2   9      185.50      181.87     37.15 o 
  -6   2   9     1082.51      843.87     72.99 o 
  -5   2   9       18.52        8.21     26.02 o 
  -4   2   9       59.21       58.92     19.80 o 
  -3   2   9      377.13      447.21     31.20 o 
  -2   2   9     2389.74     2319.44     78.25 o 
  -1   2   9      442.11      572.64     36.52 o 
   0   2   9     3084.63     2973.81    113.51 o 
   1   2   9      778.50      877.05     46.26 o 
   2   2   9     2194.50     2230.45     80.03 o 
   3   2   9      405.20      424.03     24.58 o 
   4   2   9       60.74       68.39     18.57 o 
   5   2   9       17.52       12.27     18.57 o 
   6   2   9     1056.77      918.22     57.04 o 
   7   2   9      159.69      162.98     33.86 o 
   8   2   9      750.99      778.50     67.19 o 
   9   2   9       35.73       38.71     38.47 o 
  10   2   9       24.34       42.43     40.90 o 
  11   2   9        2.74        7.20     53.26 o 
 -11   3   9        4.31      -12.92     62.36 o 
 -10   3   9      236.03      264.16     86.98 o 
  -9   3   9      312.00      236.80     47.70 o 
  -8   3   9      496.23      488.35     56.65 o 
  -7   3   9      621.03      501.60     55.94 o 
  -6   3   9      303.80      265.10     40.01 o 
  -5   3   9      175.16      156.50     30.36 o 
  -4   3   9     1567.80     1405.92     70.98 o 
  -3   3   9      730.29      727.60     42.76 o 
  -2   3   9     1673.77     1508.26     63.64 o 
  -1   3   9      510.87      499.44     34.17 o 
   0   3   9     1446.28     1334.05     65.28 o 
   1   3   9      584.61      639.97     38.07 o 
   2   3   9     2000.13     1999.10     69.63 o 
   3   3   9      702.04      698.10     30.44 o 
   4   3   9     1668.08     1640.61     69.17 o 
   5   3   9      112.32      139.85     23.17 o 
   6   3   9      414.66      451.50     42.03 o 
   7   3   9      492.18      494.35     51.80 o 
   8   3   9      492.24      495.71     54.54 o 
   9   3   9      244.01      218.19     45.48 o 
  10   3   9      277.15      253.03     70.14 o 
  11   3   9        0.82      -30.73     48.46 o 
 -11   4   9       63.35       47.31     44.54 o 
 -10   4   9       80.63       75.12     39.72 o 
  -9   4   9       36.20        0.74     34.20 o 
  -8   4   9      146.37      125.71     42.03 o 
  -7   4   9      252.00      220.19     42.09 o 
  -6   4   9      114.59      104.63     32.86 o 
  -5   4   9     2572.85     2239.72    103.41 o 
  -4   4   9      518.11      494.51     46.96 o 
  -3   4   9     2684.00     2454.05    115.54 o 
  -2   4   9     1471.37     1432.69     58.17 o 
  -1   4   9      393.29      441.67     33.10 o 
   0   4   9       17.96       16.75     15.28 o 
   1   4   9      445.83      419.45     28.00 o 
   2   4   9     1381.65     1423.20     50.21 o 
   3   4   9     2835.15     2857.67     88.31 o 
   4   4   9      390.06      390.12     30.81 o 
   5   4   9     2304.89     2232.87     92.61 o 
   6   4   9      124.51      111.30     38.26 o 
   7   4   9      206.09      202.72     66.51 o 
   8   4   9      128.47      141.79     39.45 o 
   9   4   9       39.55       57.38     42.30 o 
  10   4   9       71.14      115.50     47.06 o 
  11   4   9       75.49       25.92     51.04 o 
 -10   5   9       11.68      -16.44     38.58 o 
  -9   5   9       52.75       -2.30     36.24 o 
  -8   5   9      100.42       69.19     32.08 o 
  -7   5   9       41.83       49.30     30.44 o 
  -6   5   9      123.55       92.22     25.67 o 
  -5   5   9      788.24      734.81     41.73 o 
  -4   5   9     2173.42     1990.38     80.05 o 
  -3   5   9      867.62      765.15     69.47 o 
  -2   5   9      853.31      825.56     41.62 o 
  -1   5   9     1323.41     1161.35     41.89 o 
   0   5   9      185.08      210.71     35.00 o 
   1   5   9     1357.83     1292.19     65.00 o 
   2   5   9      896.97      901.88     37.08 o 
   3   5   9      922.48      914.27     41.05 o 
   4   5   9     2081.30     2084.61    105.95 o 
   5   5   9      717.28      817.37     71.29 o 
   6   5   9      159.22      183.99     39.29 o 
   7   5   9       33.63       62.06     33.80 o 
   8   5   9      112.03       84.44     39.32 o 
   9   5   9       26.06       80.89     43.76 o 
  10   5   9        9.13      -11.62     47.33 o 
 -10   6   9       44.86       33.88     51.24 o 
  -9   6   9       20.96       50.25     56.39 o 
  -8   6   9      199.11      200.98     48.43 o 
  -7   6   9       34.38        8.14     32.04 o 
  -6   6   9      617.49      609.06     70.11 o 
  -5   6   9      380.98      366.96     38.22 o 
  -4   6   9      122.41      138.94     44.99 o 
  -3   6   9        2.75       35.01     24.41 o 
  -2   6   9      659.88      627.97     40.38 o 
  -1   6   9      105.16       78.82     20.41 o 
   0   6   9     1241.24     1107.03     79.99 o 
   1   6   9      130.99       99.07     28.91 o 
   2   6   9      581.18      600.42     42.01 o 
   3   6   9        0.24       -5.93     19.30 o 
   4   6   9       76.88      137.66     26.28 o 
   5   6   9      379.60      455.81     42.64 o 
   6   6   9      590.49      741.50     49.13 o 
   7   6   9       11.18      -25.32     35.87 o 
   8   6   9      236.35      266.34     47.45 o 
   9   6   9       15.70      -43.06     43.06 o 
  10   6   9       25.76       26.69     49.14 o 
  -9   7   9       78.54        2.51     71.04 o 
  -8   7   9       78.48       99.87     48.13 o 
  -7   7   9      226.17      165.83     48.80 o 
  -6   7   9      244.78      169.80     62.41 o 
  -5   7   9       36.60      -31.98     74.35 o 
  -4   7   9      653.20      669.35    118.96 o 
  -3   7   9       80.60       49.45     38.85 o 
  -2   7   9     1697.35     1509.14     96.34 o 
  -1   7   9      372.76      408.42     40.91 o 
   0   7   9     1359.20     1317.15     75.97 o 
   1   7   9      370.81      405.87     41.65 o 
   2   7   9     1741.55     1681.15     59.91 o 
   3   7   9       48.95       69.25     26.30 o 
   4   7   9      557.33      700.93     80.13 o 
   5   7   9       29.02       39.98     28.35 o 
   6   7   9      258.09      346.62     37.91 o 
   7   7   9      231.76      241.55     45.54 o 
   8   7   9       79.42      120.78     46.58 o 
   9   7   9       56.13      -45.94     45.94 o 
  -9   8   9       35.71       10.62     77.27 o 
  -8   8   9       57.92       -5.04     53.07 o 
  -7   8   9       79.27       10.65     43.71 o 
  -6   8   9       15.45       21.29     41.88 o 
  -5   8   9      245.05      274.28     58.22 o 
  -4   8   9      197.44      179.47     46.88 o 
  -3   8   9      168.51      147.49     48.83 o 
  -2   8   9      429.48      381.91     54.95 o 
  -1   8   9      254.50      226.64     51.05 o 
   0   8   9      489.76      533.45     47.81 o 
   1   8   9      297.38      302.77     30.83 o 
   2   8   9      344.49      357.33     28.64 o 
   3   8   9      234.10      285.27     33.66 o 
   4   8   9      181.41      180.45     47.81 o 
   5   8   9      210.31      280.06     37.53 o 
   6   8   9       19.66       27.29     33.59 o 
   7   8   9       69.25       23.65     43.88 o 
   8   8   9       46.72        0.32     46.20 o 
   9   8   9       32.30       16.02     52.51 o 
  -8   9   9       22.51       12.45     55.20 o 
  -7   9   9       46.63       34.99     68.81 o 
  -6   9   9       58.41       87.68     52.18 o 
  -5   9   9      146.68      100.08    101.92 o 
  -4   9   9      145.53      127.09     48.88 o 
  -3   9   9      361.44      408.26     60.44 o 
  -2   9   9      119.98       96.05     50.87 o 
  -1   9   9       13.33      -44.52     44.52 o 
   0   9   9        8.80      -47.39     47.39 o 
   1   9   9       23.10       -2.20     34.67 o 
   2   9   9      106.59      128.52     36.86 o 
   3   9   9      410.59      379.54     45.54 o 
   4   9   9      142.47      156.37     39.05 o 
   5   9   9      164.08      120.34     41.16 o 
   6   9   9       89.24      126.03     44.41 o 
   7   9   9       42.77       13.31     54.85 o 
   8   9   9       17.10       45.17     59.16 o 
  -7  10   9       52.75       54.69    116.78 o 
  -6  10   9      100.48      150.28     58.01 o 
  -5  10   9       25.97       22.60     59.56 o 
  -4  10   9        9.63        2.52     52.62 o 
  -3  10   9       14.82       47.93     53.46 o 
  -2  10   9      181.22      256.15     64.22 o 
  -1  10   9       20.23      -12.66     52.26 o 
   0  10   9      277.24      360.05     64.08 o 
   1  10   9       16.20       11.31     92.66 o 
   2  10   9      194.66      204.41     52.75 o 
   3  10   9       11.91      -50.71     72.16 o 
   4  10   9       10.16      -26.55     47.87 o 
   5  10   9       31.27       12.86     55.65 o 
   6  10   9      109.81      136.86     59.92 o 
   7  10   9       35.00      -47.71     67.61 o 
  -5  11   9       14.37       40.48     58.03 o 
  -4  11   9      100.64      118.93     60.49 o 
  -3  11   9        3.56      -53.87     53.87 o 
  -2  11   9       92.14       65.66     64.26 o 
  -1  11   9       29.64      -55.56     55.56 o 
   0  11   9       59.65       39.93     67.08 o 
   1  11   9       26.51      -33.68     53.71 o 
   2  11   9       75.64       43.32     73.39 o 
   3  11   9        1.53      -17.83     53.54 o 
   4  11   9      129.41      145.71     59.30 o 
   5  11   9       17.39      -19.42     55.25 o 
  -3  12   9       11.97       14.83     69.62 o 
  -2  12   9        3.54       19.76     63.61 o 
  -1  12   9        5.60      -34.56     58.36 o 
   0  12   9        1.14      -61.09     61.09 o 
   1  12   9       14.06      -46.01     56.78 o 
   2  12   9        4.42      -48.91     66.45 o 
   3  12   9       19.78       -8.57     59.54 o 
   0   0  10     2671.05     2521.05    205.12 o 
   1   0  10      940.13      866.01     47.75 o 
   2   0  10     1085.53     1134.90     50.50 o 
   3   0  10       40.95       31.73     27.65 o 
   4   0  10      103.87      111.35     25.11 o 
   5   0  10      119.71       88.88     26.80 o 
   6   0  10      548.88      601.66     46.07 o 
   7   0  10      566.56      593.48     47.87 o 
   8   0  10      442.82      364.92     44.72 o 
   9   0  10        5.60       40.44     38.30 o 
  10   0  10      204.01      167.71     51.73 o 
  11   0  10       15.03      -48.83     48.83 o 
 -11   1  10      152.27      134.42     54.37 o 
 -10   1  10       81.41       85.36     56.06 o 
  -9   1  10      434.61      399.24     57.90 o 
  -8   1  10      553.04      470.35    175.63 o 
  -7   1  10      435.53      443.12     72.00 o 
  -6   1  10      724.10      798.65     90.30 o 
  -5   1  10      301.41      308.14     33.30 o 
  -4   1  10      747.96      711.72     45.84 o 
  -3   1  10      485.72      499.86     30.16 o 
  -2   1  10     1097.24     1089.72     47.91 o 
  -1   1  10     2730.75     2947.47    129.60 o 
   0   1  10     3055.09     2865.81    130.04 o 
   1   1  10     2691.78     2715.82    107.58 o 
   2   1  10     1109.60     1091.54     47.96 o 
   3   1  10      413.64      416.06     25.23 o 
   4   1  10      735.76      707.87     39.51 o 
   5   1  10      295.52      308.34     42.60 o 
   6   1  10      671.78      760.23     70.29 o 
   7   1  10      404.58      413.11     49.35 o 
   8   1  10      508.18      508.76     48.30 o 
   9   1  10      397.53      405.42     54.67 o 
  10   1  10       54.06       33.45     42.35 o 
  11   1  10      133.70      137.16     68.91 o 
 -11   2  10      109.14       93.07     54.01 o 
 -10   2  10      188.15      296.56     54.14 o 
  -9   2  10      301.66      259.09     51.02 o 
  -8   2  10      227.75      266.92     46.55 o 
  -7   2  10      206.85      198.98     68.42 o 
  -6   2  10      143.24      148.79     34.63 o 
  -5   2  10      438.84      524.46     38.20 o 
  -4   2  10      984.47      904.93     65.58 o 
  -3   2  10     1784.57     1806.55     75.72 o 
  -2   2  10     2266.92     2127.69     72.67 o 
  -1   2  10      408.98      368.31     36.32 o 
   0   2  10       17.24        5.89     17.52 o 
   1   2  10      327.67      366.82     69.36 o 
   2   2  10     2052.58     2028.59     75.14 o 
   3   2  10     1921.91     1893.99     69.45 o 
   4   2  10     1276.38     1285.05     54.79 o 
   5   2  10      316.93      272.80     35.95 o 
   6   2  10      186.28      157.39     32.57 o 
   7   2  10      158.15      153.95     34.39 o 
   8   2  10      236.04      223.90     60.54 o 
   9   2  10      268.35      262.37     45.29 o 
  10   2  10      225.09      209.20     60.90 o 
  11   2  10       91.13      172.73     51.56 o 
 -11   3  10       54.09       14.54     52.11 o 
 -10   3  10       31.65      -23.02     45.95 o 
  -9   3  10      254.14      269.56     64.53 o 
  -8   3  10       62.69      101.86     42.58 o 
  -7   3  10      540.65      469.56     54.03 o 
  -6   3  10     1397.96     1071.71     82.71 o 
  -5   3  10      574.05      521.91     69.55 o 
  -4   3  10     1865.71     1766.72    147.72 o 
  -3   3  10     2361.39     2148.56    101.64 o 
  -2   3  10      234.80      221.59     21.98 o 
  -1   3  10     1797.15     1789.82     85.00 o 
   0   3  10     2102.29     1942.93     90.95 o 
   1   3  10     1963.30     1876.68     88.56 o 
   2   3  10      317.29      316.96     23.58 o 
   3   3  10     2376.39     2341.09     75.03 o 
   4   3  10     1948.52     1909.86     94.41 o 
   5   3  10      541.49      601.81     45.64 o 
   6   3  10     1308.39     1259.54     72.68 o 
   7   3  10      554.76      547.25     49.77 o 
   8   3  10       64.20       62.42     38.42 o 
   9   3  10      309.81      369.54     49.43 o 
  10   3  10       32.59       40.01     44.69 o 
  11   3  10       70.48       55.73     52.01 o 
 -10   4  10        2.97       16.18     62.48 o 
  -9   4  10       50.07       45.66     38.80 o 
  -8   4  10      238.68      281.26     50.86 o 
  -7   4  10      466.20      402.13     58.35 o 
  -6   4  10      573.45      559.55    105.55 o 
  -5   4  10       91.05      106.56     26.39 o 
  -4   4  10      301.51      288.89     31.82 o 
  -3   4  10       93.74      103.31     23.90 o 
  -2   4  10     1863.85     1713.49     69.77 o 
  -1   4  10      541.22      523.53     37.43 o 
   0   4  10     2199.71     2248.63    103.45 o 
   1   4  10      564.36      551.85     33.67 o 
   2   4  10     1825.34     1794.98     61.07 o 
   3   4  10       75.62       58.75     18.93 o 
   4   4  10      275.01      316.81     29.92 o 
   5   4  10       46.10       31.94     23.41 o 
   6   4  10      447.60      421.24     61.30 o 
   7   4  10      338.93      348.44     66.30 o 
   8   4  10      227.44      254.95     44.85 o 
   9   4  10       56.74       12.30     39.74 o 
  10   4  10        4.90       -9.23     45.41 o 
 -10   5  10        9.32       19.81     41.16 o 
  -9   5  10       88.85      120.58     40.75 o 
  -8   5  10      408.95      371.87     44.72 o 
  -7   5  10      275.87      211.72     36.52 o 
  -6   5  10       58.96       53.88     25.69 o 
  -5   5  10      113.12      115.84     25.61 o 
  -4   5  10      250.50      248.59     27.28 o 
  -3   5  10      122.32      146.58     22.16 o 
  -2   5  10     1157.00     1110.05     52.37 o 
  -1   5  10      971.28      934.59     36.47 o 
   0   5  10     1517.03     1418.48     61.67 o 
   1   5  10      953.79     1085.28     59.87 o 
   2   5  10     1063.88     1089.91     43.25 o 
   3   5  10       81.67       74.96     21.01 o 
   4   5  10      245.40      279.96     29.56 o 
   5   5  10      125.50      119.69     27.53 o 
   6   5  10       87.16       74.13     35.57 o 
   7   5  10      213.87      225.03     43.06 o 
   8   5  10      443.49      489.33     60.76 o 
   9   5  10       82.94       83.53     59.77 o 
  10   5  10       24.03      -49.01     49.01 o 
 -10   6  10      118.29      190.24     83.36 o 
  -9   6  10       72.48      136.59     52.88 o 
  -8   6  10       16.83       43.60     46.41 o 
  -7   6  10       46.18       88.36     35.48 o 
  -6   6  10       27.60        0.44     30.27 o 
  -5   6  10      403.55      384.02     41.67 o 
  -4   6  10      601.16      652.07     48.17 o 
  -3   6  10      547.59      492.09     40.32 o 
  -2   6  10      479.23      426.47     50.84 o 
  -1   6  10      173.40      186.73     33.00 o 
   0   6  10      217.95      208.23     33.10 o 
   1   6  10      152.86      187.97     32.13 o 
   2   6  10      441.35      502.33     30.53 o 
   3   6  10      513.22      551.63     35.36 o 
   4   6  10      728.97      802.41     47.49 o 
   5   6  10      424.51      495.87     53.19 o 
   6   6  10       50.25       40.32     35.57 o 
   7   6  10       33.19       61.87     39.56 o 
   8   6  10       16.17       -3.35     42.96 o 
   9   6  10       70.49      105.37     47.25 o 
  10   6  10      113.26       44.32     50.35 o 
  -9   7  10       23.73      -70.85     70.85 o 
  -8   7  10        5.92      -28.51     43.28 o 
  -7   7  10      181.01      152.89     87.26 o 
  -6   7  10      182.78      111.48     47.71 o 
  -5   7  10      422.75      428.94    126.71 o 
  -4   7  10      907.92      670.50     76.31 o 
  -3   7  10      618.26      555.59    104.10 o 
  -2   7  10      776.68      842.72    107.67 o 
  -1   7  10      184.10      181.43     36.33 o 
   0   7  10        2.77      -28.70     28.70 o 
   1   7  10      231.27      222.35     37.26 o 
   2   7  10      803.51      830.94     40.59 o 
   3   7  10      659.68      766.54     47.70 o 
   4   7  10      897.37      961.83     89.04 o 
   5   7  10      350.63      407.02     41.55 o 
   6   7  10      235.72      184.88     35.01 o 
   7   7  10      155.10      224.76     47.38 o 
   8   7  10        4.17      -43.50     43.58 o 
   9   7  10       29.30       56.78     49.67 o 
  -8   8  10      105.69      -20.69     48.83 o 
  -7   8  10      225.46      262.62    118.10 o 
  -6   8  10      248.04      211.79     50.82 o 
  -5   8  10       25.75        5.11     44.51 o 
  -4   8  10       59.64       -8.99     45.09 o 
  -3   8  10       19.75       15.18     41.44 o 
  -2   8  10       83.79       82.10     48.82 o 
  -1   8  10       49.64       92.64     59.55 o 
   0   8  10      124.32      168.32     37.04 o 
   1   8  10       64.89       77.24     28.32 o 
   2   8  10      154.05      161.75     28.77 o 
   3   8  10       27.64      -11.31     29.27 o 
   4   8  10       30.67       -8.22     29.45 o 
   5   8  10       29.78       19.19     31.31 o 
   6   8  10      216.09      317.58     63.37 o 
   7   8  10      181.57      225.37     50.57 o 
   8   8  10      110.09       77.09     54.21 o 
  -7   9  10       27.58       45.71     71.76 o 
  -6   9  10      138.12      169.52     75.69 o 
  -5   9  10       40.40        2.27     45.44 o 
  -4   9  10      218.60      161.61     53.84 o 
  -3   9  10      147.71      167.45     54.05 o 
  -2   9  10      451.69      492.06    190.97 o 
  -1   9  10      230.66      259.94     56.75 o 
   0   9  10      360.61      350.09     46.45 o 
   1   9  10      275.23      319.72     35.09 o 
   2   9  10      475.82      434.80     37.45 o 
   3   9  10      151.39      176.03     43.84 o 
   4   9  10      240.84      236.14     80.57 o 
   5   9  10       44.15      -16.40     37.53 o 
   6   9  10      116.40      126.94     41.81 o 
   7   9  10       33.46      -12.11     56.85 o 
  -6  10  10        6.38      -28.04     54.51 o 
  -5  10  10      124.29       89.80     59.84 o 
  -4  10  10      154.02      180.91     57.93 o 
  -3  10  10       48.50       77.70     58.12 o 
  -2  10  10      165.89      133.00    102.93 o 
  -1  10  10       26.50       -7.80     68.97 o 
   0  10  10       61.02       38.91     59.67 o 
   1  10  10       37.75       15.62     58.09 o 
   2  10  10      161.16       71.70     54.59 o 
   3  10  10       58.19       57.40     51.16 o 
   4  10  10      147.18       78.25     62.69 o 
   5  10  10      111.91      127.01     61.45 o 
   6  10  10        5.30      -60.96     68.55 o 
  -5  11  10       24.25       -2.91    133.47 o 
  -4  11  10       41.30       16.94     62.49 o 
  -3  11  10       40.65      132.35     61.38 o 
  -2  11  10       20.14      -30.13     61.44 o 
  -1  11  10      110.12      130.85     65.19 o 
   0  11  10       13.93      -32.13     59.07 o 
   1  11  10      118.33      124.93     60.42 o 
   2  11  10       15.40      -41.35     56.40 o 
   3  11  10       64.35       72.39     54.37 o 
   4  11  10       52.19       14.71    106.81 o 
   5  11  10       23.04        9.16     58.38 o 
  -2  12  10        6.12       42.54    108.98 o 
  -1  12  10       73.51       31.66     70.89 o 
   0  12  10      124.42      190.02     79.14 o 
   1  12  10       81.43       88.57    147.55 o 
   2  12  10       10.99      -51.01     61.85 o 
   1   0  11      343.20      344.57     28.88 o 
   2   0  11     1104.70     1115.58     60.71 o 
   3   0  11     1134.74     1057.53     61.29 o 
   4   0  11     1620.10     1597.24    101.99 o 
   5   0  11      381.56      449.41     40.58 o 
   6   0  11      184.22      171.55     33.22 o 
   7   0  11      101.92       81.07     31.90 o 
   8   0  11      544.48      518.17     51.18 o 
   9   0  11      176.15      153.12     42.03 o 
  10   0  11       77.63       62.23     61.20 o 
  11   0  11       39.79       97.86     56.65 o 
 -11   1  11        6.80      -49.00     49.00 o 
 -10   1  11       40.19      101.58     54.89 o 
  -9   1  11      208.69      223.51     52.98 o 
  -8   1  11      112.64      112.54     36.88 o 
  -7   1  11      361.50      362.29     41.51 o 
  -6   1  11     1042.97      923.70     59.88 o 
  -5   1  11      295.66      276.29     33.40 o 
  -4   1  11      886.28      860.74     52.44 o 
  -3   1  11      119.22      166.06     21.76 o 
  -2   1  11     1872.50     1812.75     65.21 o 
  -1   1  11     1695.48     1572.65     79.95 o 
   0   1  11     1117.02     1188.95     60.51 o 
   1   1  11     1775.27     1721.88     81.43 o 
   2   1  11     1651.81     1622.70     83.12 o 
   3   1  11      109.72       96.02     18.59 o 
   4   1  11      790.73      791.85     65.82 o 
   5   1  11      230.28      261.25     45.34 o 
   6   1  11      938.09      910.07     98.81 o 
   7   1  11      321.83      281.41     39.88 o 
   8   1  11      115.40       83.02     34.53 o 
   9   1  11      188.00      182.96     56.42 o 
  10   1  11       24.59       32.08     43.35 o 
  11   1  11        8.36      -43.94     43.94 o 
 -11   2  11       48.75      124.30     58.33 o 
 -10   2  11       25.43       45.16     50.41 o 
  -9   2  11      356.63      357.70     57.47 o 
  -8   2  11      269.30      206.62     45.87 o 
  -7   2  11      227.66      267.30     48.78 o 
  -6   2  11      246.67      188.86     40.23 o 
  -5   2  11      295.24      277.19     42.84 o 
  -4   2  11       54.37      -11.96     28.11 o 
  -3   2  11      294.72      255.97     28.79 o 
  -2   2  11      440.06      396.29     30.39 o 
  -1   2  11     1109.33     1115.51     58.16 o 
   0   2  11     1509.17     1422.25     71.01 o 
   1   2  11     1137.98      997.98     47.76 o 
   2   2  11      618.81      704.63     45.78 o 
   3   2  11      362.45      379.40     26.47 o 
   4   2  11       45.45       33.32     26.28 o 
   5   2  11      268.72      251.12     35.56 o 
   6   2  11      378.17      377.33     62.46 o 
   7   2  11      298.42      348.30     43.63 o 
   8   2  11      277.40      273.96     43.12 o 
   9   2  11      392.75      470.98     80.28 o 
  10   2  11       13.72        8.35     44.93 o 
  11   2  11       51.33        8.98     48.56 o 
 -10   3  11        0.21      -47.25     47.25 o 
  -9   3  11      344.03      328.51     55.60 o 
  -8   3  11       72.35       42.19     43.60 o 
  -7   3  11      323.19      285.94     47.22 o 
  -6   3  11     1099.58     1036.51     78.04 o 
  -5   3  11      102.63       49.97     38.63 o 
  -4   3  11      271.51      304.08     59.40 o 
  -3   3  11      359.77      433.10     34.97 o 
  -2   3  11      599.07      583.91     33.44 o 
  -1   3  11     1722.15     1703.35     83.53 o 
   0   3  11      966.02      907.53     51.48 o 
   1   3  11     1696.38     1744.83     83.93 o 
   2   3  11      509.42      513.74     31.79 o 
   3   3  11      287.83      303.45     25.39 o 
   4   3  11      120.17      119.65     24.73 o 
   5   3  11      104.31       61.42     30.13 o 
   6   3  11     1127.33     1065.50     67.66 o 
   7   3  11      372.18      310.98     44.11 o 
   8   3  11      135.30       97.31     40.23 o 
   9   3  11      337.35      304.05     50.11 o 
  10   3  11        3.12       -1.93     44.69 o 
 -10   4  11       75.16       46.78     44.78 o 
  -9   4  11      101.87       52.37     47.19 o 
  -8   4  11       31.76       32.04     39.78 o 
  -7   4  11       98.85      104.92     42.55 o 
  -6   4  11      226.03      234.86     70.59 o 
  -5   4  11      243.15      224.45     40.21 o 
  -4   4  11      640.88      689.95     46.53 o 
  -3   4  11      776.89      813.18     49.04 o 
  -2   4  11     1178.12     1133.89     49.71 o 
  -1   4  11      449.68      502.89     39.06 o 
   0   4  11        1.22       -8.90     21.55 o 
   1   4  11      445.14      453.10     32.01 o 
   2   4  11     1038.35     1026.59     42.08 o 
   3   4  11      687.43      732.92     39.01 o 
   4   4  11      828.66      853.66     48.61 o 
   5   4  11      180.33      208.44     36.56 o 
   6   4  11      290.09      317.38     43.19 o 
   7   4  11      146.45      102.26     39.16 o 
   8   4  11       37.56      -31.44     39.50 o 
   9   4  11       71.31       48.55     44.59 o 
  10   4  11       85.69       52.71     52.85 o 
 -10   5  11       19.35      -36.11     56.13 o 
  -9   5  11       78.81       54.99     39.81 o 
  -8   5  11      137.18       94.17     40.48 o 
  -7   5  11      302.57      308.10     42.76 o 
  -6   5  11      200.31      191.04     36.11 o 
  -5   5  11      184.37      185.70     29.45 o 
  -4   5  11      518.09      469.99     34.42 o 
  -3   5  11      118.13      156.63     25.77 o 
  -2   5  11      537.64      529.80     40.12 o 
  -1   5  11      632.73      601.17     29.56 o 
   0   5  11      285.28      212.65     41.37 o 
   1   5  11      578.51      643.33     46.42 o 
   2   5  11      532.17      638.95     44.72 o 
   3   5  11      182.43      192.80     25.91 o 
   4   5  11      473.27      462.56     56.82 o 
   5   5  11      226.66      298.99     36.59 o 
   6   5  11      251.64      241.08     40.67 o 
   7   5  11      396.27      429.06     64.57 o 
   8   5  11      136.43      179.30     47.26 o 
   9   5  11       97.63       91.45     46.93 o 
  10   5  11       22.42       21.46     50.62 o 
  -9   6  11       38.13      -82.37     82.37 o 
  -8   6  11      136.33      246.45     82.92 o 
  -7   6  11      209.23      132.42     79.70 o 
  -6   6  11      152.52      164.09     46.42 o 
  -5   6  11       43.57        8.68     45.57 o 
  -4   6  11       21.34       36.43     41.63 o 
  -3   6  11       58.85      -27.30     39.65 o 
  -2   6  11      116.44      129.03     99.57 o 
  -1   6  11      353.17      363.83     45.29 o 
   0   6  11      452.54      468.35     42.95 o 
   1   6  11      326.15      345.19     39.91 o 
   2   6  11       96.75       52.01     24.63 o 
   3   6  11       67.93       74.97     24.20 o 
   4   6  11       41.02       17.86     28.19 o 
   5   6  11       74.26       72.75     30.94 o 
   6   6  11      223.55      182.01     40.83 o 
   7   6  11      160.43      145.64     44.94 o 
   8   6  11      141.32      163.80     48.60 o 
   9   6  11       39.98      -27.60     47.58 o 
  -8   7  11       38.24      -50.22     65.55 o 
  -7   7  11       56.15       25.64     48.45 o 
  -6   7  11      180.88      211.69     55.85 o 
  -5   7  11        2.78      -30.22     44.62 o 
  -4   7  11       59.77      -26.91     42.19 o 
  -3   7  11       88.23       72.20     41.86 o 
  -2   7  11      206.17      202.30     46.59 o 
  -1   7  11      215.77      190.27     36.55 o 
   0   7  11       49.91       61.35     33.10 o 
   1   7  11      172.84      112.57     35.39 o 
   2   7  11      201.76      254.51     30.64 o 
   3   7  11       75.26       58.68     25.83 o 
   4   7  11       48.55       47.66     29.88 o 
   5   7  11        1.87       -1.16     30.34 o 
   6   7  11      137.96       70.94     39.20 o 
   7   7  11       51.69       55.19     43.00 o 
   8   7  11       44.83       54.24     46.52 o 
  -8   8  11       15.06      -31.15     50.29 o 
  -7   8  11        7.74        9.98     48.19 o 
  -6   8  11       48.67        5.26     50.13 o 
  -5   8  11      199.50      237.27     54.49 o 
  -4   8  11      281.32      349.14     56.88 o 
  -3   8  11      102.41       63.69     44.22 o 
  -2   8  11      322.55      380.63     57.72 o 
  -1   8  11       15.65       -8.19     47.86 o 
   0   8  11      279.68      315.19     54.18 o 
   1   8  11       40.29       -7.14     30.44 o 
   2   8  11      283.64      312.80     35.98 o 
   3   8  11      140.12      111.35     31.35 o 
   4   8  11      317.35      351.16     39.62 o 
   5   8  11      183.15      238.39     41.31 o 
   6   8  11       53.09       47.05     43.96 o 
   7   8  11       17.67       23.79     78.27 o 
   8   8  11       12.83       -0.60     47.36 o 
  -7   9  11       40.51       -5.03     74.02 o 
  -6   9  11       26.68      -19.07     53.05 o 
  -5   9  11      188.82       56.37     53.72 o 
  -4   9  11      205.94      113.32     56.87 o 
  -3   9  11       94.59       64.22     71.56 o 
  -2   9  11       43.63      -26.41     51.95 o 
  -1   9  11      178.18      324.17     60.37 o 
   0   9  11      126.48       37.32     41.38 o 
   1   9  11      173.82      124.43     34.59 o 
   2   9  11       47.24       24.81     28.35 o 
   3   9  11       91.14       62.73     35.34 o 
   4   9  11      214.86      187.44     45.93 o 
   5   9  11      163.20      238.44     46.81 o 
   6   9  11       28.21       23.82     42.66 o 
   7   9  11       33.68      -52.19     52.19 o 
  -5  10  11       14.77       -5.27     78.32 o 
  -4  10  11       40.73       36.01     59.54 o 
  -3  10  11       31.74      -32.27     52.95 o 
  -2  10  11       87.84       54.86     64.08 o 
  -1  10  11       97.47      141.40     61.88 o 
   0  10  11      133.38       24.54     55.98 o 
   1  10  11       86.07      122.70     84.73 o 
   2  10  11       73.38        3.27     61.81 o 
   3  10  11       30.61      -39.77     52.69 o 
   4  10  11       33.95       15.85     73.23 o 
   5  10  11        6.61       48.14     56.51 o 
  -3  11  11       26.95       26.12     61.26 o 
  -2  11  11      100.41       95.30     69.16 o 
  -1  11  11       12.59      -21.34     66.70 o 
   0  11  11       26.71       61.57    151.86 o 
   1  11  11        4.95      -55.99     60.40 o 
   2  11  11       92.37       47.44    134.84 o 
   3  11  11       22.58     -103.06    115.74 o 
   0   0  12      222.09      178.25     46.26 o 
   1   0  12     1760.61     1697.40     83.83 o 
   2   0  12       21.29       63.21     21.27 o 
   3   0  12      101.81      123.68     22.77 o 
   4   0  12       22.87       54.37     28.26 o 
   5   0  12       93.62       34.86     27.69 o 
   6   0  12      202.51      168.80     48.25 o 
   7   0  12      125.41      162.13     37.08 o 
   8   0  12      235.36      249.71     43.56 o 
   9   0  12       63.38      102.13     41.94 o 
  10   0  12        2.65      -24.81     50.59 o 
 -10   1  12       10.88      -19.01     50.68 o 
  -9   1  12       33.92       12.99     45.02 o 
  -8   1  12       19.88      -49.90     49.90 o 
  -7   1  12      394.60      350.46     53.16 o 
  -6   1  12      657.06      756.24     72.33 o 
  -5   1  12      135.14       95.01     38.56 o 
  -4   1  12      412.04      441.57     49.35 o 
  -3   1  12      567.18      608.83     56.59 o 
  -2   1  12      380.98      367.14     29.73 o 
  -1   1  12      419.13      429.33     44.35 o 
   0   1  12      259.49      216.79     35.32 o 
   1   1  12      279.20      308.76     30.36 o 
   2   1  12      259.98      267.52     30.92 o 
   3   1  12      413.42      430.67     33.27 o 
   4   1  12      428.09      415.18     40.06 o 
   5   1  12      145.55      175.36     34.39 o 
   6   1  12      695.10      818.45     59.32 o 
   7   1  12      388.81      467.71     81.87 o 
   8   1  12       54.66       59.73     39.13 o 
   9   1  12       11.70       -2.14     39.88 o 
  10   1  12        3.68       35.85     44.86 o 
 -10   2  12       13.44        6.76     52.93 o 
  -9   2  12      133.00      125.77     50.85 o 
  -8   2  12       32.27       40.30     41.23 o 
  -7   2  12       22.44       39.25     41.86 o 
  -6   2  12      165.22      143.86     53.87 o 
  -5   2  12     1297.21     1142.73    168.93 o 
  -4   2  12     2037.50     1830.71    162.97 o 
  -3   2  12     2758.03     2543.35    117.11 o 
  -2   2  12      345.46      353.11     28.44 o 
  -1   2  12      488.19      531.19     48.01 o 
   0   2  12        5.89       -7.05     20.14 o 
   1   2  12      372.68      296.12     27.17 o 
   2   2  12      181.03      144.33     24.41 o 
   3   2  12     2704.90     2513.98     90.64 o 
   4   2  12     2013.27     2012.09    138.87 o 
   5   2  12     1478.37     1417.24     78.08 o 
   6   2  12      206.81      219.05     41.12 o 
   7   2  12       35.11       34.15     34.38 o 
   8   2  12       27.82       13.75     37.76 o 
   9   2  12      156.68      167.04     43.26 o 
  10   2  12       20.68      103.72     47.36 o 
 -10   3  12        9.42       15.71     54.08 o 
  -9   3  12        3.03      -43.16     43.16 o 
  -8   3  12       24.51       -2.55     44.05 o 
  -7   3  12       93.72       73.45     40.86 o 
  -6   3  12      405.30      386.66     50.34 o 
  -5   3  12      306.76      263.31     95.04 o 
  -4   3  12      140.72      158.61     36.39 o 
  -3   3  12      114.69      164.72     32.96 o 
  -2   3  12      353.46      318.90     30.95 o 
  -1   3  12     1032.70     1005.55     56.58 o 
   0   3  12      280.53      271.91     30.53 o 
   1   3  12     1088.08      959.67     48.04 o 
   2   3  12      365.78      366.50     45.40 o 
   3   3  12       91.07       70.30     23.05 o 
   4   3  12      197.01      215.63     28.64 o 
   5   3  12      181.12      206.31     37.18 o 
   6   3  12      495.88      494.32     48.13 o 
   7   3  12       39.83       -7.67     35.23 o 
   8   3  12       10.22       47.75     42.69 o 
   9   3  12        4.66       -2.49     40.50 o 
  10   3  12       12.59      -36.53     45.50 o 
 -10   4  12       71.01       43.89     43.63 o 
  -9   4  12      160.89      122.66     49.99 o 
  -8   4  12      254.90      118.24     47.74 o 
  -7   4  12      114.58       24.61     42.44 o 
  -6   4  12       27.24        5.20     40.86 o 
  -5   4  12      166.56      115.12     69.73 o 
  -4   4  12       36.83       -2.82     24.94 o 
  -3   4  12      129.98      127.63     28.06 o 
  -2   4  12       79.39       98.17     20.71 o 
  -1   4  12      378.88      455.99     39.84 o 
   0   4  12     1038.74      954.65     55.75 o 
   1   4  12      342.33      308.43     34.45 o 
   2   4  12       97.37       99.15     22.03 o 
   3   4  12      129.85       87.21     30.00 o 
   4   4  12       22.83       21.19     24.35 o 
   5   4  12      239.18      215.70     39.34 o 
   6   4  12       45.88       27.61     33.44 o 
   7   4  12      163.32      151.14     41.61 o 
   8   4  12      250.15      345.69     59.20 o 
   9   4  12      174.30      171.67     47.50 o 
  10   4  12       84.09       49.75     49.90 o 
  -9   5  12      179.79       89.34     56.85 o 
  -8   5  12       67.94      -27.40     50.65 o 
  -7   5  12      150.41       88.22     40.29 o 
  -6   5  12      275.25      224.10     39.99 o 
  -5   5  12       45.74       30.96     30.66 o 
  -4   5  12      133.31      149.03     47.03 o 
  -3   5  12      216.15      224.66     33.12 o 
  -2   5  12      150.28      149.86     22.14 o 
  -1   5  12      379.37      382.70     25.20 o 
   0   5  12      264.08      257.48     29.66 o 
   1   5  12      312.09      266.65     36.30 o 
   2   5  12      146.28      129.56     26.70 o 
   3   5  12      228.56      280.00     29.19 o 
   4   5  12      209.35      207.30     31.92 o 
   5   5  12       33.67       30.39     34.65 o 
   6   5  12      339.65      337.69     48.07 o 
   7   5  12      156.60       47.72     40.24 o 
   8   5  12       71.81       50.79     73.48 o 
   9   5  12      186.10      168.78     52.61 o 
  -9   6  12       55.57       -1.55     85.35 o 
  -8   6  12       21.31      -81.30     81.30 o 
  -7   6  12       61.82       70.01     77.77 o 
  -6   6  12      113.20      107.64     72.28 o 
  -5   6  12      339.98      380.69     58.00 o 
  -4   6  12      561.17      636.82     65.53 o 
  -3   6  12      365.16      400.81     52.34 o 
  -2   6  12      625.42      647.10     70.75 o 
  -1   6  12      197.24      224.86     44.37 o 
   0   6  12      124.32       94.47     38.22 o 
   1   6  12      246.87      271.16     37.86 o 
   2   6  12      554.08      620.95     51.63 o 
   3   6  12      308.80      315.65     33.09 o 
   4   6  12      588.07      692.62     47.37 o 
   5   6  12      400.72      436.65     51.00 o 
   6   6  12       95.84      102.38     42.04 o 
   7   6  12       55.49        1.97     60.28 o 
   8   6  12       16.54      -32.05     59.56 o 
   9   6  12       44.61      -18.58     47.74 o 
  -8   7  12        8.11       47.72     81.74 o 
  -7   7  12       46.81       -0.97     51.92 o 
  -6   7  12        9.29       22.19     48.57 o 
  -5   7  12      274.74      340.05     58.92 o 
  -4   7  12       68.04       62.89     46.27 o 
  -3   7  12       88.06      101.91     59.26 o 
  -2   7  12      172.97      229.48     50.78 o 
  -1   7  12      413.01      376.51     43.23 o 
   0   7  12        7.37      -34.35     34.35 o 
   1   7  12      435.83      523.58     49.37 o 
   2   7  12      141.23      171.66     31.23 o 
   3   7  12      152.78      128.89     29.97 o 
   4   7  12       67.88       96.68     32.44 o 
   5   7  12      217.33      288.29     74.33 o 
   6   7  12        4.16       38.48     43.80 o 
   7   7  12       38.32       41.79     44.38 o 
   8   7  12       11.84      -35.94     45.76 o 
  -7   8  12       58.38       84.48     56.80 o 
  -6   8  12       38.55       93.98     53.66 o 
  -5   8  12        0.99      -47.83     47.83 o 
  -4   8  12      130.07      201.18     90.69 o 
  -3   8  12       93.52      104.79     59.38 o 
  -2   8  12      190.30      247.66     54.32 o 
  -1   8  12      177.60      200.93     55.12 o 
   0   8  12      289.70      410.88     48.53 o 
   1   8  12      140.21      172.28     41.37 o 
   2   8  12      197.92      238.68     35.48 o 
   3   8  12       94.99       77.50     34.16 o 
   4   8  12      141.57      159.74     35.98 o 
   5   8  12        0.76      -35.07     35.07 o 
   6   8  12       22.36      -40.76     40.76 o 
   7   8  12       58.05       71.26     60.70 o 
  -6   9  12       87.86      -22.77     52.77 o 
  -5   9  12       34.21       15.35     54.80 o 
  -4   9  12       29.25       26.42     56.48 o 
  -3   9  12       50.23       16.71     52.96 o 
  -2   9  12       94.96       66.24     52.02 o 
  -1   9  12       31.59       69.43     67.19 o 
   0   9  12      244.97      233.69     50.62 o 
   1   9  12       20.25       21.28     40.53 o 
   2   9  12       64.63       72.35     33.27 o 
   3   9  12       34.30       -7.52     35.64 o 
   4   9  12       30.39       23.05     36.66 o 
   5   9  12       32.75       -9.57     38.06 o 
   6   9  12       82.96       57.04     47.31 o 
  -4  10  12       24.59      -33.84     54.45 o 
  -3  10  12       58.69      124.60     59.48 o 
  -2  10  12       67.66      -21.91     55.59 o 
  -1  10  12      174.83       69.11     60.63 o 
   0  10  12        0.30      -22.66     64.45 o 
   1  10  12      183.84      187.16    151.11 o 
   2  10  12       54.54       19.62     53.87 o 
   3  10  12       36.03      -40.81     52.29 o 
   4  10  12       21.88       24.91     56.39 o 
  -2  11  12        0.62       36.99     70.80 o 
  -1  11  12       24.52        9.28     65.15 o 
   0  11  12       37.53      -25.88     85.04 o 
   1  11  12       29.74       17.40     61.32 o 
   2  11  12        0.60      -17.65     57.24 o 
   1   0  13       57.57       46.40     29.20 o 
   2   0  13     1557.93     1507.40     80.45 o 
   3   0  13     2319.43     2070.73    102.54 o 
   4   0  13     1308.86     1243.95    141.49 o 
   5   0  13     1309.31     1275.26     92.84 o 
   6   0  13      132.04      123.16     43.92 o 
   7   0  13       50.07       70.59     41.65 o 
   8   0  13        1.30      -35.54     45.06 o 
   9   0  13       66.75       52.14    102.37 o 
  10   0  13       29.89       69.92     79.82 o 
 -10   1  13       13.82       27.67     55.50 o 
  -9   1  13       34.28        1.11     49.80 o 
  -8   1  13       24.96       -6.26     44.56 o 
  -7   1  13      134.86      129.48     45.57 o 
  -6   1  13      164.29      158.08     44.82 o 
  -5   1  13      390.04      302.09     47.68 o 
  -4   1  13        9.58      -29.90     57.07 o 
  -3   1  13     1135.06     1062.68     62.34 o 
  -2   1  13       18.96       41.44     26.26 o 
  -1   1  13     1215.93     1247.50     83.29 o 
   0   1  13       28.18       30.26     31.02 o 
   1   1  13     1052.91     1079.15     62.06 o 
   2   1  13       28.41       17.79     25.50 o 
   3   1  13     1240.41     1232.70     69.01 o 
   4   1  13       45.21       36.52     29.39 o 
   5   1  13      273.14      296.34     66.92 o 
   6   1  13      176.78      226.83     38.89 o 
   7   1  13      124.83      147.62     39.78 o 
   8   1  13       32.43       76.90     40.62 o 
   9   1  13       43.33       -7.75     39.97 o 
  10   1  13       13.43      -12.43     54.98 o 
 -10   2  13      173.67      128.01     57.17 o 
  -9   2  13       99.39       27.78     52.80 o 
  -8   2  13      155.89      111.68     48.08 o 
  -7   2  13      154.70      227.09     47.45 o 
  -6   2  13      101.78       40.57     39.24 o 
  -5   2  13      172.52      146.13     38.50 o 
  -4   2  13      178.57      137.25     37.57 o 
  -3   2  13      813.26      771.97     51.05 o 
  -2   2  13      539.33      475.50     87.17 o 
  -1   2  13      704.46      746.80     60.08 o 
   0   2  13      926.87      957.54     69.70 o 
   1   2  13      613.70      571.00     37.81 o 
   2   2  13      614.76      657.26     40.26 o 
   3   2  13      733.66      723.21     39.06 o 
   4   2  13      201.29      181.35     35.67 o 
   5   2  13      120.92       85.42     35.50 o 
   6   2  13       78.34       51.22     34.41 o 
   7   2  13       97.22      100.39     37.72 o 
   8   2  13      185.66      192.85     44.97 o 
   9   2  13       92.97       67.94     45.00 o 
  10   2  13      176.50      158.59     53.17 o 
  -9   3  13       51.95      138.78     51.99 o 
  -8   3  13       71.54       33.54     52.78 o 
  -7   3  13       21.40      -18.41     42.96 o 
  -6   3  13      511.05      557.19     74.89 o 
  -5   3  13      539.26      586.96     69.44 o 
  -4   3  13      221.09      181.05     39.58 o 
  -3   3  13      833.03      750.33     80.11 o 
  -2   3  13      504.53      463.90     35.13 o 
  -1   3  13       67.67       56.11     26.19 o 
   0   3  13      698.70      747.88     50.64 o 
   1   3  13       96.97       91.07     31.33 o 
   2   3  13      470.61      573.74     35.65 o 
   3   3  13      855.30      902.74     45.40 o 
   4   3  13      237.31      209.68     36.94 o 
   5   3  13      592.18      672.85     56.27 o 
   6   3  13      418.64      500.05     52.17 o 
   7   3  13       18.02      -37.65     38.14 o 
   8   3  13       41.37       53.53     51.98 o 
   9   3  13       75.95      113.67     49.55 o 
  -9   4  13       80.26       -3.81     53.02 o 
  -8   4  13       46.01       33.32     45.22 o 
  -7   4  13       57.67       21.31     45.21 o 
  -6   4  13      157.10      117.14     42.88 o 
  -5   4  13      710.07      845.68     70.95 o 
  -4   4  13      460.47      469.40     54.05 o 
  -3   4  13      849.26      866.29     72.37 o 
  -2   4  13      228.39      231.24     28.19 o 
  -1   4  13      223.43      289.35     34.10 o 
   0   4  13        6.42      -23.37     23.37 o 
   1   4  13      179.13      187.32     26.71 o 
   2   4  13      265.24      324.63     55.17 o 
   3   4  13      858.08      909.04     46.89 o 
   4   4  13      534.72      614.64     43.14 o 
   5   4  13      752.81      864.79     65.64 o 
   6   4  13      143.43      201.80     41.27 o 
   7   4  13       41.16       11.77     39.01 o 
   8   4  13       50.55       67.93     46.85 o 
   9   4  13       86.85      159.76     50.73 o 
  -9   5  13       49.87       14.35     58.97 o 
  -8   5  13       29.99      -28.93     55.93 o 
  -7   5  13      279.18      295.97     60.20 o 
  -6   5  13      189.22      210.77     64.96 o 
  -5   5  13      838.30      889.08     72.81 o 
  -4   5  13      149.10      115.80     31.13 o 
  -3   5  13       41.89       16.26     26.85 o 
  -2   5  13       69.91       78.86     24.51 o 
  -1   5  13      890.21      854.48     58.74 o 
   0   5  13       83.27       72.68     26.18 o 
   1   5  13      953.39     1076.04     64.33 o 
   2   5  13       85.33       77.58     27.24 o 
   3   5  13      114.02       98.17     26.63 o 
   4   5  13      221.81      141.32     33.43 o 
   5   5  13      687.49      696.18     62.10 o 
   6   5  13      196.91      228.88     45.64 o 
   7   5  13      249.05      284.91     50.69 o 
   8   5  13       29.69       -7.41     46.75 o 
   9   5  13       41.66      -11.59     48.82 o 
  -8   6  13       87.50       63.92     86.78 o 
  -7   6  13      120.98      170.44     93.84 o 
  -6   6  13      101.66       51.33     78.15 o 
  -5   6  13      131.85      166.33     53.13 o 
  -4   6  13       36.18       33.68     46.06 o 
  -3   6  13      166.34      143.36     61.63 o 
  -2   6  13      281.44      244.73     54.42 o 
  -1   6  13      762.51      779.57     57.64 o 
   0   6  13      546.53      518.24     49.24 o 
   1   6  13      841.89      915.12     61.80 o 
   2   6  13      330.60      418.39     40.97 o 
   3   6  13      147.58      160.55     37.96 o 
   4   6  13       35.37       -8.85     29.30 o 
   5   6  13      111.82       34.70     42.36 o 
   6   6  13       91.54       98.79     44.59 o 
   7   6  13       95.74       95.11     45.21 o 
   8   6  13       67.84       67.49     48.98 o 
  -7   7  13       16.82        4.76     86.60 o 
  -6   7  13       85.80      117.95     53.26 o 
  -5   7  13       12.45        0.18     49.33 o 
  -4   7  13      202.46      280.86    133.98 o 
  -3   7  13       85.64       27.03     49.33 o 
  -2   7  13      162.72      118.77     50.97 o 
  -1   7  13       42.29       49.32     38.37 o 
   0   7  13      626.17      724.34     57.82 o 
   1   7  13       27.76       -6.21     41.07 o 
   2   7  13      235.48      252.48     41.68 o 
   3   7  13       79.65      100.41     32.17 o 
   4   7  13      213.43      208.86     36.41 o 
   5   7  13       13.65       21.16     41.49 o 
   6   7  13       96.16       39.07     42.01 o 
   7   7  13        8.79        9.97     45.08 o 
  -6   8  13       45.27       64.13     58.64 o 
  -5   8  13      274.73       77.05    110.41 o 
  -4   8  13       96.04      137.77     55.33 o 
  -3   8  13      264.00      210.10     58.33 o 
  -2   8  13      199.89       95.57     53.67 o 
  -1   8  13       64.85       70.76     55.77 o 
   0   8  13        1.50        0.67     42.87 o 
   1   8  13       43.66       10.45     43.44 o 
   2   8  13      210.11      276.54     46.01 o 
   3   8  13      230.88      272.21     51.74 o 
   4   8  13      116.33       87.67     38.12 o 
   5   8  13      257.16      214.89     61.33 o 
   6   8  13       57.25       69.75     47.80 o 
  -5   9  13       58.94       43.34     58.43 o 
  -4   9  13       55.65       24.83     81.41 o 
  -3   9  13       36.05       86.25     58.73 o 
  -2   9  13       24.00      -46.55     56.81 o 
  -1   9  13      194.26      250.28     65.24 o 
   0   9  13       23.16       51.02     46.35 o 
   1   9  13      202.72      291.66     42.86 o 
   2   9  13       23.32       35.73     35.29 o 
   3   9  13       45.12       28.40     40.63 o 
   4   9  13       62.09       24.08     37.01 o 
   5   9  13       73.02       61.52     40.55 o 
  -3  10  13       19.70       -3.06     62.83 o 
  -2  10  13       46.81      -16.49     89.11 o 
  -1  10  13       71.96       38.96    155.93 o 
   0  10  13       23.75       28.87     74.54 o 
   1  10  13       80.40        5.55     98.56 o 
   2  10  13       30.96        2.69    125.31 o 
   3  10  13       13.73        6.77     56.70 o 
   0   0  14     3437.76     3157.44    260.02 o 
   1   0  14     1469.52     1329.20     92.32 o 
   2   0  14      339.48      352.17     68.09 o 
   3   0  14       47.37       23.75     29.31 o 
   4   0  14       42.16        4.57     39.19 o 
   5   0  14      281.23      322.15     52.73 o 
   6   0  14       12.27        5.30     39.29 o 
   7   0  14      256.73      267.54     53.67 o 
   8   0  14       62.69      -30.37     46.95 o 
   9   0  14      111.61      112.75     55.42 o 
  -9   1  14       76.66       50.71     54.27 o 
  -8   1  14      104.96      116.91     52.59 o 
  -7   1  14       12.47      -12.92     41.74 o 
  -6   1  14       90.14       74.95     43.32 o 
  -5   1  14      348.17      356.88     57.78 o 
  -4   1  14       86.28       89.90     38.10 o 
  -3   1  14      337.35      397.03     41.39 o 
  -2   1  14      255.31      260.41     38.45 o 
  -1   1  14      582.78      596.81     99.56 o 
   0   1  14     2111.01     2021.86    124.88 o 
   1   1  14      655.07      621.55     58.96 o 
   2   1  14      390.88      490.07     49.78 o 
   3   1  14      397.31      420.08     44.98 o 
   4   1  14       30.03       15.00     38.74 o 
   5   1  14      414.16      383.28     56.84 o 
   6   1  14       93.18       68.72     42.82 o 
   7   1  14       17.55       36.22     47.06 o 
   8   1  14      137.79      232.02     57.45 o 
   9   1  14       96.91      111.53     56.20 o 
  -9   2  14        5.08       11.36     54.12 o 
  -8   2  14       23.47      -15.01     47.10 o 
  -7   2  14       10.68       10.26     42.49 o 
  -6   2  14      185.65      184.57     47.85 o 
  -5   2  14      391.42      425.06     55.05 o 
  -4   2  14      161.82      254.93     74.24 o 
  -3   2  14      402.54      334.99     38.54 o 
  -2   2  14      482.62      532.43     47.06 o 
  -1   2  14       44.14       46.88     33.68 o 
   0   2  14      169.25      197.76     37.94 o 
   1   2  14       82.06       86.95     28.42 o 
   2   2  14      665.76      923.37    116.85 o 
   3   2  14      374.13      447.50     39.40 o 
   4   2  14      157.97      117.76     31.19 o 
   5   2  14      401.73      495.40     68.16 o 
   6   2  14      146.46      159.87     42.05 o 
   7   2  14       17.20      -12.03     39.06 o 
   8   2  14       22.80       44.13     52.29 o 
   9   2  14        8.67      -14.61     52.97 o 
  -9   3  14      134.86      115.95     56.72 o 
  -8   3  14       87.93       72.12     49.13 o 
  -7   3  14      163.65      189.63     51.11 o 
  -6   3  14       25.74       -0.66     42.21 o 
  -5   3  14      784.09      790.07     71.66 o 
  -4   3  14       90.01       44.98     56.28 o 
  -3   3  14      839.40      813.18     55.24 o 
  -2   3  14      161.83      176.56     33.21 o 
  -1   3  14      538.00      571.91     46.72 o 
   0   3  14      228.18      233.47     34.57 o 
   1   3  14      555.28      605.80     39.37 o 
   2   3  14      145.97      154.07     27.84 o 
   3   3  14      828.96      998.04     49.80 o 
   4   3  14       46.95       21.21     29.98 o 
   5   3  14      679.50      851.80     64.84 o 
   6   3  14       44.60        1.09     37.31 o 
   7   3  14      160.29      241.89     48.93 o 
   8   3  14       82.29       79.41     44.07 o 
   9   3  14      133.62      149.83     48.86 o 
  -8   4  14      105.37       99.19     54.68 o 
  -7   4  14      286.91      265.10     53.77 o 
  -6   4  14        9.33      -20.31     40.64 o 
  -5   4  14      176.07      145.60     43.82 o 
  -4   4  14      251.77      188.35     42.64 o 
  -3   4  14      145.39      194.43     54.56 o 
  -2   4  14       51.98       65.90     24.61 o 
  -1   4  14      754.39      910.32     64.14 o 
   0   4  14      348.12      346.97     38.55 o 
   1   4  14      714.02      844.35     48.89 o 
   2   4  14       35.42       39.85     29.38 o 
   3   4  14      131.36      188.50     29.24 o 
   4   4  14      288.57      264.67     42.84 o 
   5   4  14      126.19      124.56     39.60 o 
   6   4  14       23.95      -38.00     38.00 o 
   7   4  14      284.34      355.65     52.19 o 
   8   4  14       97.98       97.36     48.90 o 
  -8   5  14      131.75      183.92     64.60 o 
  -7   5  14       12.68        0.81     63.96 o 
  -6   5  14      211.83      132.59     71.50 o 
  -5   5  14       85.07       28.05     60.59 o 
  -4   5  14      114.53       94.63     41.75 o 
  -3   5  14       80.61      111.36     44.66 o 
  -2   5  14      321.95      345.03     38.61 o 
  -1   5  14       26.03       39.94     21.98 o 
   0   5  14      307.56      343.08     36.00 o 
   1   5  14       57.36       13.83     31.34 o 
   2   5  14      332.32      426.42     66.32 o 
   3   5  14       91.19      113.23     30.44 o 
   4   5  14      116.88      104.62     41.31 o 
   5   5  14       63.52       62.99     40.51 o 
   6   5  14      193.50      235.61     48.32 o 
   7   5  14        6.75       19.20     51.56 o 
   8   5  14      116.84       93.66     48.66 o 
  -7   6  14       21.36      -71.99     90.08 o 
  -6   6  14       12.16        3.67     87.71 o 
  -5   6  14      121.78      117.04    169.28 o 
  -4   6  14      141.85      226.36     68.62 o 
  -3   6  14      579.67      484.80     69.45 o 
  -2   6  14      405.53      463.50     67.21 o 
  -1   6  14      147.05      139.39     65.15 o 
   0   6  14        0.71       -6.30     34.63 o 
   1   6  14       89.71      106.29     44.03 o 
   2   6  14      490.90      580.61     81.50 o 
   3   6  14      597.39      648.34     66.03 o 
   4   6  14      154.97      184.67     36.05 o 
   5   6  14      133.32      107.44     44.03 o 
   6   6  14        4.20        4.54     42.36 o 
   7   6  14       29.63      -13.41     66.47 o 
  -6   7  14       12.66      -41.48     56.92 o 
  -5   7  14      196.14      270.23    103.64 o 
  -4   7  14        7.92       10.65     57.23 o 
  -3   7  14      315.51      340.21     61.56 o 
  -2   7  14        3.42      -44.40     44.40 o 
  -1   7  14      137.05      213.63     70.09 o 
   0   7  14      112.32       98.25     40.54 o 
   1   7  14      127.98      102.84     38.03 o 
   2   7  14        1.29      -32.48     32.48 o 
   3   7  14      307.58      334.72     38.93 o 
   4   7  14       18.45      -29.16     33.63 o 
   5   7  14      206.29      155.86     48.51 o 
   6   7  14       16.57      -12.97     45.09 o 
  -5   8  14       20.23      -55.39     56.03 o 
  -4   8  14       73.50      103.60     59.64 o 
  -3   8  14      121.66       47.66     53.57 o 
  -2   8  14       53.85       82.05     58.16 o 
  -1   8  14      240.51      220.06     87.47 o 
   0   8  14       65.29       88.85     68.02 o 
   1   8  14      239.12      269.75    109.54 o 
   2   8  14       58.08       42.42     37.24 o 
   3   8  14      110.79       54.86     35.89 o 
   4   8  14       93.48      100.82     39.83 o 
   5   8  14       26.90      -45.81     45.81 o 
  -4   9  14        5.09      -23.77     55.28 o 
  -3   9  14       92.47       -0.67     56.95 o 
  -2   9  14       54.67       26.61     56.50 o 
  -1   9  14       39.84      -24.31     59.02 o 
   0   9  14       53.82       44.10     53.05 o 
   1   9  14       48.96       85.70     43.14 o 
   2   9  14       53.14       38.61     38.70 o 
   3   9  14      101.38      110.87     46.20 o 
   4   9  14        5.39       10.32     39.81 o 
  -1  10  14       61.81      -61.30     61.30 o 
   0  10  14       14.98      -19.05     78.56 o 
   1  10  14       44.48        8.78     58.05 o 
   1   0  15      456.92      535.69     56.71 o 
   2   0  15        7.75       62.31     38.30 o 
   3   0  15      525.76      535.08     50.91 o 
   4   0  15       12.77       -9.19     40.67 o 
   5   0  15       58.28      100.62     47.12 o 
   6   0  15       98.20      111.21     48.48 o 
   7   0  15        0.99      -11.56     57.75 o 
   8   0  15       12.05       16.65     56.72 o 
  -8   1  15      106.03       84.74     56.04 o 
  -7   1  15       31.37       47.77     45.35 o 
  -6   1  15       49.35       73.01     44.20 o 
  -5   1  15      202.55      288.17    108.20 o 
  -4   1  15       36.20       85.70     43.45 o 
  -3   1  15      524.31      584.74     59.45 o 
  -2   1  15      697.80      749.42     59.74 o 
  -1   1  15      182.28      159.95     42.30 o 
   0   1  15      621.18      677.74     63.58 o 
   1   1  15      203.21      185.76     44.00 o 
   2   1  15      779.72     1048.55     77.47 o 
   3   1  15      538.74      649.79     55.85 o 
   4   1  15       10.81      -39.07     39.07 o 
   5   1  15      207.01      212.62     52.78 o 
   6   1  15       39.55       -0.74     44.68 o 
   7   1  15       48.90       43.57     48.90 o 
   8   1  15       98.53       18.68     50.69 o 
  -8   2  15       77.34      149.72     55.95 o 
  -7   2  15      322.43      402.94     82.31 o 
  -6   2  15       21.40       21.50     92.03 o 
  -5   2  15      147.59      187.60     46.71 o 
  -4   2  15       87.37       57.78     40.52 o 
  -3   2  15      107.27      132.13     41.05 o 
  -2   2  15      160.35      180.11     37.82 o 
  -1   2  15      609.46      612.42     61.71 o 
   0   2  15       51.29       44.15     35.78 o 
   1   2  15      632.53      595.89     60.93 o 
   2   2  15       87.09      118.95     60.66 o 
   3   2  15       76.98       93.39     41.43 o 
   4   2  15       90.39       63.40     37.81 o 
   5   2  15      171.97      136.43     51.22 o 
   6   2  15       34.05      -18.56     47.00 o 
   7   2  15      322.24      350.24     66.57 o 
   8   2  15       82.04      138.92     56.33 o 
  -8   3  15       59.68       53.87     50.75 o 
  -7   3  15        3.85      -41.69     41.69 o 
  -6   3  15      161.18      180.04     48.73 o 
  -5   3  15       96.80      104.12     42.63 o 
  -4   3  15       76.52      -10.21     39.77 o 
  -3   3  15      221.28      181.65     35.08 o 
  -2   3  15      310.32      292.11     37.53 o 
  -1   3  15       89.87       64.33     37.27 o 
   0   3  15      501.13      551.09     58.26 o 
   1   3  15       93.40       83.54     26.58 o 
   2   3  15      336.10      411.43     72.72 o 
   3   3  15      210.22      224.32     41.68 o 
   4   3  15       87.66       49.76     32.98 o 
   5   3  15      134.14      171.98     44.63 o 
   6   3  15      224.65      210.96     46.95 o 
   7   3  15        8.62       26.15     50.17 o 
   8   3  15       49.15       30.12     58.21 o 
  -8   4  15       83.67       37.30     52.79 o 
  -7   4  15       36.32       46.08     50.42 o 
  -6   4  15       44.95       20.14     41.87 o 
  -5   4  15      161.31      181.29     49.45 o 
  -4   4  15      306.86      304.42     49.52 o 
  -3   4  15      112.27       89.48     40.63 o 
  -2   4  15      192.79      178.93     31.33 o 
  -1   4  15       59.59       63.53     28.75 o 
   0   4  15       39.64       10.48     32.11 o 
   1   4  15       55.02       58.19     32.91 o 
   2   4  15      177.72      214.65     34.49 o 
   3   4  15      126.71      151.00     31.10 o 
   4   4  15      283.57      344.77     50.58 o 
   5   4  15      149.12      188.66     46.02 o 
   6   4  15       53.02       50.09     43.93 o 
   7   4  15       49.38      -41.64     45.15 o 
   8   4  15       89.12       29.99     46.84 o 
  -7   5  15       56.85       63.56     76.65 o 
  -6   5  15      103.99       94.83     67.64 o 
  -5   5  15      421.08      414.63     86.69 o 
  -4   5  15      141.32      141.54     66.17 o 
  -3   5  15      586.17      661.68     65.24 o 
  -2   5  15       40.21       46.00     42.35 o 
  -1   5  15      194.15      173.49     35.97 o 
   0   5  15        4.91      -27.76     39.60 o 
   1   5  15      220.47      184.16     36.75 o 
   2   5  15       23.94       29.61     45.01 o 
   3   5  15      530.43      603.58     77.51 o 
   4   5  15      107.90       94.69     42.28 o 
   5   5  15      453.74      525.37     58.58 o 
   6   5  15       71.37       83.51     52.11 o 
   7   5  15       65.40       21.75     46.99 o 
  -6   6  15       30.96       -0.42    100.44 o 
  -5   6  15      166.31      228.81    107.46 o 
  -4   6  15      102.24      152.60     59.29 o 
  -3   6  15      332.88      440.19     65.61 o 
  -2   6  15       43.20       50.91     52.75 o 
  -1   6  15      201.15      195.89     45.56 o 
   0   6  15      225.49      282.44     45.11 o 
   1   6  15      157.85      175.58     38.69 o 
   2   6  15       47.69       89.23     61.04 o 
   3   6  15      302.57      281.00     46.76 o 
   4   6  15       95.51       75.64     44.91 o 
   5   6  15      164.71      199.75     48.35 o 
   6   6  15       47.14       83.92     47.87 o 
  -5   7  15        7.59       57.41     58.23 o 
  -4   7  15      143.12      152.36     64.36 o 
  -3   7  15       49.09      107.28     55.45 o 
  -2   7  15      227.69      154.99     62.83 o 
  -1   7  15      101.11      157.75     54.11 o 
   0   7  15      180.70      183.01     53.28 o 
   1   7  15      123.38      101.29     38.50 o 
   2   7  15      241.45      280.91     59.59 o 
   3   7  15       51.12      -21.78     34.96 o 
   4   7  15      113.28       92.75     49.32 o 
   5   7  15        9.35      -14.07     45.74 o 
  -4   8  15       64.33       66.71     58.83 o 
  -3   8  15      114.85      170.23     60.93 o 
  -2   8  15       45.62       37.31     55.84 o 
  -1   8  15      130.39      148.78     59.64 o 
   0   8  15       72.85      105.70     53.98 o 
   1   8  15      138.66      125.21     45.01 o 
   2   8  15       36.15      -29.76     37.39 o 
   3   8  15      133.04      157.56     41.15 o 
   4   8  15       55.90       30.74     51.13 o 
  -2   9  15       21.63      -65.57     65.57 o 
  -1   9  15      112.68       38.79     68.53 o 
   0   9  15        2.76        6.75     68.83 o 
   1   9  15      122.09      121.42     69.53 o 
   2   9  15       19.11       26.04     42.67 o 
   0   0  16      142.93      170.28     60.18 o 
   1   0  16      417.92      551.51     61.48 o 
   2   0  16       38.02       42.63     45.08 o 
   3   0  16      255.43      277.80     48.21 o 
   4   0  16        1.81      -11.40     45.44 o 
   5   0  16       57.12       61.18     47.40 o 
   6   0  16       17.83      -44.83     44.83 o 
   7   0  16      215.52      149.23     58.17 o 
   8   0  16       66.64      -17.94     55.65 o 
  -8   1  16      112.55      110.98    114.08 o 
  -7   1  16        0.67       -7.59     49.92 o 
  -6   1  16      141.38       45.73     48.72 o 
  -5   1  16      173.84      309.52    122.15 o 
  -4   1  16      180.79      143.84     56.71 o 
  -3   1  16      489.48      497.62     52.11 o 
  -2   1  16      253.12      234.02     47.10 o 
  -1   1  16      303.66      342.77    113.07 o 
   0   1  16       12.40      -36.59     36.59 o 
   1   1  16      306.16      271.35     48.79 o 
   2   1  16      247.82      444.08     60.75 o 
   3   1  16      545.80      599.82     60.40 o 
   4   1  16      210.00      248.32     45.54 o 
   5   1  16      155.17      148.46     53.91 o 
   6   1  16      168.74      162.12     64.64 o 
   7   1  16        4.25      -31.54     50.32 o 
   8   1  16      110.05      -24.77     53.26 o 
  -7   2  16       38.99      -25.75     49.35 o 
  -6   2  16      213.95      275.96     56.65 o 
  -5   2  16       79.89       56.38     46.56 o 
  -4   2  16      324.47      360.42     56.25 o 
  -3   2  16      169.88      185.22     39.33 o 
  -2   2  16      257.31      370.20     57.90 o 
  -1   2  16        6.37      -11.90     39.57 o 
   0   2  16       16.52       -5.92     40.75 o 
   1   2  16       11.64      -13.65     40.46 o 
   2   2  16      228.39      326.14     61.43 o 
   3   2  16      190.14      270.11     93.98 o 
   4   2  16      296.76      344.61     51.86 o 
   5   2  16       76.11       96.95     66.47 o 
   6   2  16      193.06      149.25     55.20 o 
   7   2  16       30.85      -21.57     72.93 o 
  -7   3  16      110.32      102.05     55.14 o 
  -6   3  16       67.63       93.51     49.64 o 
  -5   3  16      249.43      294.64     53.19 o 
  -4   3  16       73.56       71.47     45.21 o 
  -3   3  16      483.93      522.91     50.24 o 
  -2   3  16       16.47      -13.32     34.56 o 
  -1   3  16      292.04      257.72     48.82 o 
   0   3  16       35.98       63.15     41.69 o 
   1   3  16      312.35      275.53     51.32 o 
   2   3  16       19.89      -56.38     64.07 o 
   3   3  16      486.96      619.68     74.44 o 
   4   3  16       68.79       82.93     46.67 o 
   5   3  16      237.05      292.55     93.70 o 
   6   3  16       86.12      125.57     58.41 o 
   7   3  16      123.48      133.82    118.08 o 
  -7   4  16      152.67      190.13    103.39 o 
  -6   4  16      168.07      194.70     53.57 o 
  -5   4  16      375.49      341.25     57.95 o 
  -4   4  16       26.44      -40.13     40.13 o 
  -3   4  16       67.70       19.77     43.15 o 
  -2   4  16      281.23      294.41     41.12 o 
  -1   4  16      651.79      615.95     66.96 o 
   0   4  16      190.29      191.33     38.05 o 
   1   4  16      647.80      656.92     52.40 o 
   2   4  16      236.96      366.54    122.46 o 
   3   4  16       59.02       82.23     39.62 o 
   4   4  16       23.89       44.68     40.92 o 
   5   4  16      389.20      338.06     70.57 o 
   6   4  16      156.45       89.56     62.82 o 
   7   4  16      189.86      237.50     69.44 o 
  -1   5  16       36.85      -32.98     42.75 o 
   0   5  16      375.96      360.00     68.52 o 
   1   5  16       39.96       44.71     35.77 o 
   2   5  16      462.51      607.14    226.51 o 
   3   5  16      206.07      228.52     43.81 o 
   4   5  16      132.42      195.51     51.30 o 
   5   5  16      138.50      151.33     73.93 o 
   6   5  16      231.04      157.22     50.37 o 
  -5   6  16       51.84      121.30    127.79 o 
  -4   6  16      382.82      360.72     73.50 o 
  -3   6  16      195.16      281.71     69.55 o 
  -2   6  16       95.76      164.90     56.71 o 
  -1   6  16       82.70       77.36     66.79 o 
   0   6  16      240.87      260.74     66.30 o 
   1   6  16       85.55       85.77     40.22 o 
   2   6  16       89.12      156.67     41.32 o 
   3   6  16      202.15      248.39     46.18 o 
   4   6  16      342.62      406.24     57.60 o 
   5   6  16       56.70       98.18     49.54 o 
  -4   7  16      104.35      175.62     62.84 o 
  -3   7  16      278.97      334.42     76.81 o 
  -2   7  16        4.07       35.83     54.95 o 
  -1   7  16      300.98      239.81     63.01 o 
   0   7  16        2.78      -16.39     48.98 o 
   1   7  16      307.97      292.99     45.84 o 
   2   7  16        7.19       -3.62     57.07 o 
   3   7  16      291.15      369.08     46.35 o 
   4   7  16       93.24      112.20     53.74 o 
  -2   8  16      146.61      119.12     65.62 o 
  -1   8  16      103.67      161.79     76.95 o 
   0   8  16       97.28      109.35     56.33 o 
   1   8  16       88.89      101.00     46.08 o 
   2   8  16      135.34      241.72     68.91 o 
   1   0  17       14.23       -8.84     39.82 o 
   2   0  17      205.56      247.93     56.11 o 
   3   0  17        8.32      -16.33     42.82 o 
   4   0  17      805.65      878.11     87.24 o 
   5   0  17        1.56      -49.26     49.26 o 
   6   0  17      138.19      114.63     71.61 o 
   7   0  17      104.47       61.54     56.49 o 
  -7   1  17       13.19       18.18     50.66 o 
  -6   1  17      129.41      105.83     53.97 o 
  -5   1  17      233.83      234.91     59.80 o 
  -4   1  17       20.83       36.21     79.89 o 
  -3   1  17      590.72      752.24     68.16 o 
  -2   1  17      134.22      252.97     54.58 o 
  -1   1  17       49.10       69.41     52.59 o 
   0   1  17      151.86      143.46     45.53 o 
   1   1  17       37.84       13.62     41.12 o 
   2   1  17      107.81      175.01     84.79 o 
   3   1  17      568.44      584.79     72.67 o 
   4   1  17       32.21       37.81     45.79 o 
   5   1  17      233.35      171.13     57.71 o 
   6   1  17      111.45      199.31     61.91 o 
   7   1  17       10.13        3.74     56.45 o 
  -6   2  17        9.52       52.69     53.49 o 
  -5   2  17      123.32       84.03     49.73 o 
  -4   2  17       97.65       87.18     50.27 o 
  -3   2  17       27.73       28.18     45.74 o 
  -2   2  17      210.22      271.78     48.21 o 
  -1   2  17      971.03     1140.50     91.96 o 
   0   2  17       72.88       48.12     42.94 o 
   1   2  17      985.22     1028.53     86.31 o 
   2   2  17      198.09      385.84    147.59 o 
   3   2  17       18.88       12.05     50.59 o 
   4   2  17      101.03       54.30     49.43 o 
   5   2  17      120.47      135.08     56.52 o 
   6   2  17        5.84       -0.44     55.29 o 
  -6   3  17      133.14      228.00     56.45 o 
  -5   3  17       42.39       33.93     47.73 o 
  -4   3  17      117.24       79.14     49.02 o 
  -3   3  17      238.68      240.58     44.04 o 
  -2   3  17      278.80      310.94     48.63 o 
  -1   3  17       98.52       42.30     61.10 o 
   0   3  17      524.58      508.44     79.32 o 
   1   3  17      102.64       -7.65     62.13 o 
   2   3  17      252.90      333.02    245.31 o 
   3   3  17      243.13      293.48     65.47 o 
   4   3  17      129.59      154.20     53.68 o 
   5   3  17       36.88       73.01     59.65 o 
   6   3  17      124.63       79.30     61.93 o 
  -6   4  17       29.38       19.98     51.29 o 
  -5   4  17       31.42      -23.99     43.41 o 
  -4   4  17      261.86      272.66     55.04 o 
  -3   4  17       75.18       70.69     50.89 o 
  -2   4  17      227.35      247.98     43.42 o 
  -1   4  17       59.96       51.54     35.57 o 
   0   4  17       81.64       83.74     47.19 o 
   1   4  17       71.82       49.35     44.42 o 
   2   4  17      214.36      361.94    213.79 o 
   3   4  17       73.69      -26.01     64.49 o 
   4   4  17      320.05      412.97    104.57 o 
   5   4  17       56.52      105.78     64.60 o 
   6   4  17       31.36      -11.08     85.64 o 
  -1   5  17      170.86      208.02     55.27 o 
   0   5  17       39.82       72.40     65.80 o 
   1   5  17      146.70      178.73     54.09 o 
   2   5  17        8.88       49.10    168.33 o 
   3   5  17      468.38      721.72    210.41 o 
   4   5  17       23.58       59.73     72.98 o 
   5   5  17       53.19       98.79     71.45 o 
  -4   6  17       61.42      138.50    135.44 o 
  -3   6  17       32.29       89.41     97.68 o 
  -2   6  17      193.84      292.42    120.97 o 
  -1   6  17      290.38      534.59    107.78 o 
   0   6  17      124.85      122.48     54.94 o 
   1   6  17      288.34      312.57     60.43 o 
   2   6  17      180.07      162.97    337.30 o 
   3   6  17       31.79       25.57     76.40 o 
   4   6  17       51.64       44.09     54.70 o 
  -2   7  17      155.17      204.24     65.51 o 
  -1   7  17       40.07       88.44     79.29 o 
   0   7  17      292.18      394.77     68.74 o 
   1   7  17       37.06       -3.20     43.83 o 
   2   7  17      143.57      148.67     46.48 o 
   0   0  18       57.36       43.45     63.49 o 
   1   0  18      624.18      703.00     76.28 o 
   2   0  18       81.78      119.63     62.05 o 
   3   0  18       19.41        9.93     48.31 o 
   4   0  18        0.80      -54.41     54.41 o 
   5   0  18      244.21      264.07     91.21 o 
   6   0  18        6.80       22.98     55.11 o 
  -5   1  18       49.31       89.42     58.19 o 
  -4   1  18       49.35       31.46     60.67 o 
  -3   1  18      146.61      232.79     53.80 o 
  -2   1  18      347.72      363.79     63.21 o 
  -1   1  18      120.09       68.31     47.57 o 
   0   1  18      272.43      276.55     59.46 o 
   1   1  18      127.37       96.13     51.45 o 
   2   1  18      361.06      616.18    203.15 o 
   3   1  18      152.01       61.45     59.32 o 
   4   1  18       56.67       77.41     81.49 o 
   5   1  18       47.14       13.25     57.17 o 
  -5   2  18       26.80       45.52     55.91 o 
  -4   2  18      268.12      391.30    103.50 o 
  -3   2  18       21.50       16.42     42.43 o 
  -2   2  18      249.68      372.50     62.82 o 
  -1   2  18       24.83       27.46     48.91 o 
   0   2  18        0.98      -76.63     90.50 o 
   1   2  18       34.67        0.99     52.88 o 
   2   2  18      222.00      546.63    334.31 o 
   3   2  18       27.50       57.88     63.54 o 
   4   2  18      273.34      347.61     63.56 o 
   5   2  18       14.13      -48.03     56.39 o 
  -5   3  18      112.48      158.32     55.28 o 
  -4   3  18       35.34       49.87     54.63 o 
  -3   3  18       97.03       92.29     48.27 o 
  -2   3  18       51.91       41.42     57.40 o 
  -1   3  18      149.87      255.21     50.35 o 
   0   3  18      100.38      181.34     75.48 o 
   1   3  18      122.56      176.83     79.12 o 
   2   3  18       58.55       49.84    115.11 o 
   3   3  18      112.21      206.93     69.54 o 
   4   3  18       25.90      -29.18     62.37 o 
   5   3  18      125.78      142.89     87.87 o 
  -4   4  18       20.24      -26.45     46.05 o 
  -3   4  18        9.24       -2.18     46.20 o 
  -2   4  18       31.95      -30.01     39.86 o 
  -1   4  18      248.92      272.16     46.52 o 
   0   4  18       99.20       91.13     53.14 o 
   1   4  18      284.87      382.63     96.39 o 
   2   4  18       32.11       24.21     77.25 o 
   3   4  18       22.53       -2.76     90.13 o 
   4   4  18       13.55        2.81     71.32 o 
  -1   5  18       15.45      -77.10     77.10 o 
   0   5  18      279.62      315.67     60.98 o 
   1   5  18       15.02      -35.62     47.52 o 
   2   5  18      178.43       52.85     81.50 o 
   3   5  18       35.02      -46.28     96.45 o 
  -2   6  18       53.72      -56.68     59.17 o 
  -1   6  18       44.04       75.31     71.16 o 
   0   6  18       60.53       91.95     57.83 o 
   1   6  18       48.51       13.17     55.00 o 
   2   6  18       39.60       93.06     88.92 o 
   1   0  19        1.67      -45.86     45.86 o 
   2   0  19      118.18       85.28    118.30 o 
   3   0  19      189.88      245.25     65.56 o 
   4   0  19      600.00      710.62     91.03 o 
  -4   1  19       94.91       92.66     88.26 o 
  -3   1  19      109.90      139.93     84.69 o 
  -2   1  19       75.22      105.55     62.80 o 
  -1   1  19       74.83       29.87     52.41 o 
   0   1  19      123.60      101.87     51.86 o 
   1   1  19       93.16       68.14     53.44 o 
   2   1  19      106.66       49.63    126.34 o 
   3   1  19      137.84      171.46     69.51 o 
   4   1  19       89.90       87.13     75.46 o 
  -4   2  19       11.01      -41.97     59.77 o 
  -3   2  19        2.49      -34.45     45.94 o 
  -2   2  19        8.29      -16.48     56.91 o 
  -1   2  19      340.48      536.47    236.46 o 
   0   2  19       67.58       -5.99     50.88 o 
   1   2  19      362.81      450.51    103.05 o 
   2   2  19       16.21      -63.13     63.13 o 
   3   2  19        7.40      -64.25     64.25 o 
   4   2  19        7.17      -57.53     84.94 o 
  -3   3  19       85.55       37.63     49.92 o 
  -2   3  19      132.79      153.93     54.21 o 
  -1   3  19       25.43       30.55     46.66 o 
   0   3  19      211.57      163.68     59.37 o 
   1   3  19       20.93       -3.58     74.76 o 
   2   3  19      113.16       72.21     76.97 o 
   3   3  19       85.05       81.80    164.32 o 
  -2   4  19      103.72       42.52     72.27 o 
  -1   4  19       14.87       14.37     52.96 o 
   0   4  19       14.37       -8.64     53.91 o 
   1   4  19        8.14      -22.57     83.43 o 
   2   4  19       86.17       24.61     77.95 o 
   0   0  20      112.93       63.79     79.66 o 
   1   0  20      247.60      268.62     91.53 o 
  -1   1  20       68.42        1.09     79.84 o 
   0   1  20       27.87       -0.08     55.04 o 
   1   1  20       76.10       56.57     78.10 o 
   0   2  20      100.60       51.03     59.42 o 
                                                 
